# Supplementary material for: Lactobacillus paracasei subsp. paracasei 2004 improves health and lifespan in Caenorhabditis elegans
Source: Sci Rep. 2024 May 7;14:10453. doi: 10.1038/s41598-024-60580-y (PMC11076489; doi:10.1038/s41598-024-60580-y)
Supplement: Supplementary file 2 — Supplementary Tables. [file 41598_2024_60580_MOESM2_ESM.xlsx]

## Sheet: Table S1
Table S1: Statistics for body length of animals fed with indicated bacteria.
One-way ANOVA
	df	sum_sq	mean_sq	F	PR(>F)
Food	11	981021	89183.7	53.7654	1.09971e-38
Residual	108	179146	1658.76
Tukey's test (p values)
	OP50	NBRC	1244	2000	2004	2005	2093	2095	2096	2100	8063	8064
OP50 (n=10)	1	0.608193	0.001	0.001	0.627236	0.00148762	0.001	0.001	0.001	0.001	0.001	0.001
NBRC (n=10)	0.608193	1	0.001	0.096655	0.9	0.485348	0.001	0.001	0.001	0.001	0.001	0.001
1244 (n=10)	0.001	0.001	1	0.416179	0.001	0.0739049	0.001	0.788279	0.001	0.0606667	0.001	0.9
2000 (n=10)	0.001	0.096655	0.416179	1	0.089009	0.9	0.001	0.00299902	0.001	0.001	0.001	0.837926
2004 (n=10)	0.627236	0.9	0.001	0.089009	1	0.465237	0.001	0.001	0.001	0.001	0.001	0.001
2005 (n=10)	0.00148762	0.485348	0.0739049	0.9	0.465237	1	0.001	0.001	0.001	0.001	0.001	0.340842
2093 (n=10)	0.001	0.001	0.001	0.001	0.001	0.001	1	0.00179327	0.161306	0.164604	0.9	0.001
2095 (n=10)	0.001	0.001	0.788279	0.00299902	0.001	0.001	0.00179327	1	0.001	0.9	0.0400888	0.361953
2096 (n=10)	0.001	0.001	0.001	0.001	0.001	0.001	0.161306	0.001	1	0.001	0.0116852	0.001
2100 (n=10)	0.001	0.001	0.0606667	0.001	0.001	0.001	0.164604	0.9	0.001	1	0.6995	0.00726912
8063 (n=10)	0.001	0.001	0.001	0.001	0.001	0.001	0.9	0.0400888	0.0116852	0.6995	1	0.001
8064 (n=10)	0.001	0.001	0.9	0.837926	0.001	0.340842	0.001	0.361953	0.001	0.00726912	0.001	1
Tukey's test (signs)
	OP50	NBRC	1244	2000	2004	2005	2093	2095	2096	2100	8063	8064
OP50	-	NS	**	**	NS	**	**	**	**	**	**	**
NBRC	NS	-	**	NS	NS	NS	**	**	**	**	**	**
1244	**	**	-	NS	**	NS	**	NS	**	NS	**	NS
2000	**	NS	NS	-	NS	NS	**	**	**	**	**	NS
2004	NS	NS	**	NS	-	NS	**	**	**	**	**	**
2005	**	NS	NS	NS	NS	-	**	**	**	**	**	NS
2093	**	**	**	**	**	**	-	**	NS	NS	NS	**
2095	**	**	NS	**	**	**	**	-	**	NS	*	NS
2096	**	**	**	**	**	**	NS	**	-	**	*	**
2100	**	**	NS	**	**	**	NS	NS	**	-	NS	**
8063	**	**	**	**	**	**	NS	*	*	NS	-	**
8064	**	**	NS	NS	**	NS	**	NS	**	**	**	-

## Sheet: Table S2
Table S2: Statistics of lifespan of animals fed with indicated bacteria.
Log rank test adjusted wit Bonferroni correction
		test_statistic	p	-log2(p)
N2_1244	N2_2000	4.34899	0.0370309	4.75513
N2_1244	N2_2004	5.25645	0.0218656	5.51519
N2_1244	N2_2005	31.6414	1.85e-08	25.6845
N2_1244	N2_NBRC	2.20984	0.137133	2.86636
N2_1244	N2_OP50	157.132	4.79e-36	117.329
N2_2000	N2_2004	0.134834	0.713471	0.487073
N2_2000	N2_2005	41.5885	1.13e-10	33.0474
N2_2000	N2_NBRC	7.5897	0.00587027	7.41236
N2_2000	N2_OP50	144.79	2.39e-33	108.368
N2_2004	N2_2005	41.3875	1.25e-10	32.8991
N2_2004	N2_NBRC	8.78602	0.00303548	8.36386
N2_2004	N2_OP50	142.305	8.34e-33	106.564
N2_2005	N2_NBRC	9.23676	0.00237204	8.71966
N2_2005	N2_OP50	62.7613	2.33e-15	48.6065
N2_NBRC	N2_OP50	92.2698	7.56e-22	70.1634
Mean lifespan (days)
N2_OP50	17.9 (n=73)
N2_NBRC	25.2 (n=77)
N2_1244	27.5 (n=86)
N2_2000	29.2 (n=71)
N2_2004	28.8 (n=88)
N2_2005	22.2 (n=96)

## Sheet: Table S3
Table S3: Statistics of pumping rate of Day7 adult animal fed with indicated bacteria.
One-way ANOVA (trial #1)							One-way ANOVA (trial #2)							One-way ANOVA (trial #3)
	df	sum_sq	mean_sq	F	PR(>F)			df	sum_sq	mean_sq	F	PR(>F)			df	sum_sq	mean_sq	F	PR(>F)
Food	2	15154.3	7577.16	48.8149	1.11e-11		Food	2	6308.8	3154.4	19.2644	1.16e-06		Food	2	9656.58	4828.29	53.2345	3.04704e-12
Residual	42	6519.33	155.222				Residual	42	6877.2	163.743				Residual	42	3809.33	90.6984
Tueky's test (p-values, trail #1)							Tueky's test (p-values, trail #2)							Tueky's test (p-values, trail #3)
	OP50	1244	2004					OP50	1244	2004					OP50	1244	2004
OP50 (n=15)	1	0.001	0.001				OP50 (n=15)	1	0.001	0.001				OP50 (n=15)	1	0.001	0.001
1244 (n=15)	0.001	1	0.828765				1244 (n=15)	0.001	1	0.804631				1244 (n=15)	0.001	1	0.413367
2004 (n=15)	0.001	0.828765	1				2004 (n=15)	0.001	0.804631	1				2004 (n=15)	0.001	0.413367	1
Tueky's test (p-values, trail #1)							Tueky's test (p-values, trail #2)							Tueky's test (p-values, trail #3)
	OP50	1244	2004					OP50	1244	2004					OP50	1244	2004
OP50	-	**	**				OP50	-	**	**				OP50	-	**	**
1244	**	-	NS				1244	**	-	NS				1244	**	-	NS
2004	**	NS	-				2004	**	NS	-				2004	**	NS	-

## Sheet: Table S4
Table S4: Statics for bending rate of Day10 adult animals fed with indicated bacteria.
Kruskali-Wallis test (trail #1)					Kruskali-Wallis test (trail #2)
	statistic	p_value				statistic	p_value
Food	27.66	9.856e-07			Food	69.4106	8.47e-16
Dunn's test (p values, trial #1)					Dunn's test (p values, trial #2)
	OP50	#1244	#2004			OP50	#1244	#2004
OP50 (n=17)	1	1.67299e-06	8.093e-05		OP50 (n=33)	1	1.17357e-15	9.06117e-09
#1244 (n=23)	1.67299e-06	1	0.457072		#1244 (n=35)	1.17357e-15	1	0.00755228
#2004 (n=19)	8.093e-05	0.457072	1		#2004 (n=42)	9.06117e-09	0.00755228	1
Dunn's test (signs, trial #1)					Dunn's test (signs, trial #2)
	OP50	#1244	#2004			OP50	#1244	#2004
OP50	-	***	***		OP50	-	***	***
#1244	***	-	NS		#1244	***	-	**
#2004	***	NS	-		#2004	***	**	-

## Sheet: Table S5
Table S5: Statics for oxidative stress resistance of Day10 adult animals fed with indicated bacteria.
Log rank test with Bonferroni correction (trial #1)						Log rank test with Bonferroni correction (trial #2)
		test_statistic	p	-LOG2(p)				test_statistic	p	-LOG2(p)
#1244	#2004	1.06183	0.302798	1.72357		#1244	#2004	0.00728205	0.931995	0.101606
#1244	OP50	6.79683	0.00913197	6.77486		#1244	OP50	8.35261	0.00385135	8.02042
#2004	OP50	14.2383	0.000161063	12.6001		#2004	OP50	9.71831	0.00182441	9.09836
Mean lifespan (hours, trial #1)						Mean lifespan (hours, trial #2)
OP50	3.3 (n=40)					OP50	3.7 (n=40)
#1244	4.2 (n=40)					#1244	4.4 (n=40)
#2004	4.7 (n=40)					#2004	4.7 (n=40)

## Sheet: Table S6
Table S6: Statistics for body length of Day2, Day3, or Day4 adult animals fed with indicated bacteria.
Two-way ANOVA (trial #1)												Two-way ANOVA (trial #2)
	df	sum_sq	mean_sq	F	PR(>F)								df	sum_sq	mean_sq	F	PR(>F)
Day	2	600138	300069	257.464	1.77759e-62							Day	2	441817	220908	93.1535	2.93e-31
Food	2	2.03269e+06	1.01635e+06	872.043	2.77485e-116							Food	2	2.03373e+06	1.01686e+06	428.795	3.31e-83
Day:Food	4	82585.5	20646.4	17.7149	7.03695e-13							Day:Food	4	96867.6	24216.9	10.2119	1.07e-07
Residual	261	304190	1165.48									Residual	261	618947	2371.45
Tukey's test (p values, trial #1)												Tukey's test (p values, trial #2)
	Day2_OP50	Day2_1244	Day2_2004	Day3_OP50	Day3_1244	Day3_2004	Day4_OP50	Day4_1244	Day4_2004	n			Day2_OP50	Day2_1244	Day2_2004	Day3_OP50	Day3_1244	Day3_2004	Day4_OP50	Day4_1244	Day4_2004	n
Day2_OP50	1	0.001	0.001	0.001	0.001	0.001	0.001	0.001	0.583856	30		Day2_OP50	1	0.001	0.001	0.001	0.001	0.001	0.001	0.001	0.818963	30
Day2_1244	0.001	1	0.9	0.001	0.001	0.001	0.001	0.001	0.001	30		Day2_1244	0.001	1	0.9	0.001	0.680489	0.001	0.001	0.0931003	0.001	30
Day2_2004	0.001	0.9	1	0.001	0.001	0.001	0.001	0.001	0.001	30		Day2_2004	0.001	0.9	1	0.001	0.455147	0.001	0.001	0.0327147	0.001	30
Day3_OP50	0.001	0.001	0.001	1	0.001	0.001	0.001	0.001	0.001	30		Day3_OP50	0.001	0.001	0.001	1	0.001	0.001	0.508638	0.001	0.001	30
Day3_1244	0.001	0.001	0.001	0.001	1	0.0113179	0.001	0.9	0.001	30		Day3_1244	0.001	0.680489	0.455147	0.001	1	0.00241301	0.001	0.9	0.001	30
Day3_2004	0.001	0.001	0.001	0.001	0.0113179	1	0.001	0.0397134	0.001	30		Day3_2004	0.001	0.001	0.001	0.001	0.00241301	1	0.001	0.0967377	0.001	30
Day4_OP50	0.001	0.001	0.001	0.001	0.001	0.001	1	0.001	0.001	30		Day4_OP50	0.001	0.001	0.001	0.508638	0.001	0.001	1	0.001	0.001	30
Day4_1244	0.001	0.001	0.001	0.001	0.9	0.0397134	0.001	1	0.001	30		Day4_1244	0.001	0.0931003	0.0327147	0.001	0.9	0.0967377	0.001	1	0.001	30
Day4_2004	0.583856	0.001	0.001	0.001	0.001	0.001	0.001	0.001	1	30		Day4_2004	0.818963	0.001	0.001	0.001	0.001	0.001	0.001	0.001	1	30
Tukey's test (signs, trial #1)												Tukey's test (signs, trial #2)
	Day2_OP50	Day2_1244	Day2_2004	Day3_OP50	Day3_1244	Day3_2004	Day4_OP50	Day4_1244	Day4_2004				Day2_OP50	Day2_1244	Day2_2004	Day3_OP50	Day3_1244	Day3_2004	Day4_OP50	Day4_1244	Day4_2004
Day2_OP50	-	**	**	**	**	**	**	**	NS			Day2_OP50	-	**	**	**	**	**	**	**	NS
Day2_1244	**	-	NS	**	**	**	**	**	**			Day2_1244	**	-	NS	**	NS	**	**	NS	**
Day2_2004	**	NS	-	**	**	**	**	**	**			Day2_2004	**	NS	-	**	NS	**	**	*	**
Day3_OP50	**	**	**	-	**	**	**	**	**			Day3_OP50	**	**	**	-	**	**	NS	**	**
Day3_1244	**	**	**	**	-	*	**	NS	**			Day3_1244	**	NS	NS	**	-	**	**	NS	**
Day3_2004	**	**	**	**	*	-	**	*	**			Day3_2004	**	**	**	**	**	-	**	NS	**
Day4_OP50	**	**	**	**	**	**	-	**	**			Day4_OP50	**	**	**	NS	**	**	-	**	**
Day4_1244	**	**	**	**	NS	*	**	-	**			Day4_1244	**	NS	*	**	NS	NS	**	-	**
Day4_2004	NS	**	**	**	**	**	**	**	-			Day4_2004	NS	**	**	**	**	**	**	**	-

## Sheet: Table S7
Table S7: Differentially expressed genes (DEGs).
Regulation	Ensembl ID	log2 Fold Change	Adj.Pval	N2_2004_Rep1	N2_OP50_Rep1	N2_2004_Rep2	N2_OP50_Rep2
Up	T12D8.8.2	25.621	1.73e-06	10.922	2	2	2	8.92197	4.67925
Up	T09E8.1F	25.4316	2.1e-06	10.6869	2	2	2	8.68686	4.66855
Up	C08B6.7A	25.285	2.43e-06	10.7191	2	2	2	8.71914	4.66021
Up	C41G7.9B	25.0867	2.97e-06	2	2	10.3237	2	8.32374	4.64885
Up	Y62E10A.17B	25.0087	3.21e-06	2	2	10.2483	2	8.24832	4.64436
Up	F40F8.5I	24.346	6.26e-06	9.54736	2	2	2	7.54736	4.60561
Up	D2096.3.2	24.2595	6.84e-06	9.45402	2	2	2	7.45402	4.60048
Up	Y51A2D.13B	23.6652	7.47e-08	2	2	8.8256	2	6.8256	4.5647
Up	C45B2.6.1	23.6096	9.23e-08	2	2	8.76847	2	6.76847	4.5613
Up	F11D5.1C	23.4275	1.87e-07	2	2	8.58211	2	6.58211	4.55013
Up	Y57G11C.36.3	23.4163	1.95e-07	2	2	8.57036	2	6.57036	4.54944
Up	W01F3.3F	23.3223	1.59e-07	8.65772	2	2	2	6.65772	4.54364
Up	Y39A3CL.4B	23.1858	4.15e-07	8.32909	2	2	2	6.32909	4.53517
Up	W07G4.3.1	14.2923	1.64e-20	11.9612	2	11.7241	2	19.6853	3.83717
Up	ZK863.6.3	13.5997	1.11e-18	11.1468	2	11.1649	2	18.3117	3.7655
Up	R10E11.8.2	12.7395	2.23e-15	10.5655	2	9.96844	2	16.534	3.67123
Up	Y56A3A.12A.2	12.7395	0.0258	3.54261	2	11.2914	2	10.834	3.67123
Up	F15D3.1I	12.6809	5.09e-16	10.2671	2	10.211	2	16.4781	3.66458
Up	Y40B1A.3C	11.6071	7.43e-07	6.33143	2	10.0665	2	12.3979	3.53694
Up	C09F9.3D	11.539	1.49e-12	9.27179	2	8.91193	2	14.1837	3.52844
Up	F02G3.1A	11.3929	1.9e-12	8.92235	2	8.99338	2	13.9157	3.51007
Up	K05C4.6A.2	11.3038	4.89e-12	8.99988	2	8.72674	2	13.7266	3.49874
Up	F58E6.7	11.2637	7.61e-10	9.35844	2	7.98709	2	13.3455	3.4936
Up	T01H8.5A	11.0273	2.25e-11	8.50274	2	8.68376	2	13.1865	3.46301
Up	R09A8.1A	10.8812	1.16e-10	8.65772	2	8.21044	2	12.8682	3.44377
Up	C33C12.3A	10.7801	1.77e-08	8.91093	2	7.4251	2	12.336	3.4303
Up	M03A1.7.2	10.7683	3.15e-10	8.58051	2	8.05049	2
Up	Y46E12BL.2B	10.6559	7.48e-09	8.6848	2	7.55796	2
Up	C42C1.10D	10.4783	9.15e-10	7.89125	2	8.20031	2
Up	F13B9.1C	10.3986	1.25e-08	8.35882	2	7.45096	2
Up	ZK783.1E	10.1871	9.53e-09	7.99767	2	7.49306	2
Up	C43E11.3A	10.1323	0.000298	8.63359	2	4.50152	2
Up	F29C4.8C	10.091	1.25e-07	8.10683	2	7.0497	2
Up	F52H2.5.1	10.0778	3.18e-08	7.28633	2	7.95732	2
Up	W03C9.6.2	10.0765	9.46e-09	7.53726	2	7.77142	2
Up	F57B10.3B.3	9.89696	2.37e-08	7.5148	2	7.45096	2
Up	C34G6.6C	9.81156	1.13e-06	7.89705	2	6.63414	2
Up	W02B12.6B	9.79368	4.57e-08	7.33842	2	7.4251	2
Up	F42G9.9A.1	9.75811	1.39e-07	7.04642	2	7.59709	2
Up	C07G1.6	9.68824	8.75e-08	7.24143	2	7.31675	2
Up	F29C4.8E	9.68168	3.86e-07	7.5955	2	6.85683	2
Up	Y71G12B.28	9.67448	9.67e-08	7.21381	2	7.31675	2
Up	F11C1.6A	9.64658	1.21e-07	7.15692	2	7.31675	2
Up	F30A10.5B.2	9.62798	2.87e-07	7.46098	2	6.93221	2
Up	C47E12.4D.2	9.57522	3.36e-06	7.65834	2	6.42388	2
Up	T21D12.9C.2	9.5582	0.00106	8.05588	2	4.20996	2
Up	F58E6.5	9.46558	3.93e-07	6.94925	2	7.16876	2
Up	F54E12.2.2	9.43985	0.0906	2	2	8.01625	2
Up	C47C12.3A.1	9.42942	4.71e-07	7.11771	2	6.93221	2
Up	Y48E1B.7.2	9.42327	4.7e-06	7.46879	2	6.37068	2
Up	T28F4.1.1	9.37653	0.0941	7.95382	2	2	2
Up	ZK938.6	9.34677	1.51e-06	7.19509	2	6.64911	2
Up	F49E2.5A.2	9.34108	1.05e-06	6.74569	2	7.11586	2
Up	T10E10.2.2	9.33653	0.0986	2	2	7.91459	2
Up	F26D12.1L	9.27784	0.000503	7.68541	2	4.90229	2
Up	F01G10.3A	9.18597	2.66e-06	6.97142	2	6.58826	2
Up	F54F3.2	9.1476	2.36e-06	6.71973	2	6.79086	2
Up	F26E4.9.2	9.09721	0.000223	5.36834	2	7.38988	2
Up	Y15E3A.5.2	9.0614	1.2e-05	6.24309	2	7.00384	2
Up	ZK1098.10L	8.76138	3.32e-05	6.1294	2	6.60372	2
Up	T10B9.3	8.68712	0.00035	6.86888	2	5.4039	2
Up	C18C4.10B.2	8.5892	5.75e-05	6.20618	2	6.23834	2
Up	T17H7.4D.1	8.55552	7.03e-05	6.24309	2	6.13577	2
Up	K10F12.3A	8.51744	8.57e-05	6.10955	2	6.19818	2
Up	F27C1.7A.1	8.50295	0.00535	4.94415	5.06168	14.3034	4.92594
Up	C02F12.1B	8.49057	0.000119	5.94008	2	6.29655	2
Up	C54G10.2B	8.46469	0.0135	6.99325	2	3.35291	2
Up	F58G6.9A	8.38824	0.00354	6.75849	2	4.50152	2
Up	C07G2.3B.1	8.37312	0.00844	11.1631	2.88597	2.82955	2.9107
Up	F26D10.3.2	8.28102	0.00661	8.28553	8.76417	17.5196	7.47762
Up	ZK938.8	8.24335	0.000352	5.96239	2	5.82897	2
Up	C36E8.5.2	8.21409	0.00213	8.95887	7.01687	16.5485	7.66442
Up	C54E10.1	8.17854	0.00067	5.5264	2	6.09261	2
Up	W09H1.1B	8.06474	0.0477	2.56394	2	6.64911	2
Up	F56D5.6B	8.03156	0.00747	4.34073	2	6.38863	2
Up	C07G1.7	8.02777	1.15e-53	10.434	2.88597	10.5003	3.46463
Up	K01D12.14	7.97227	0.00137	10.8088	2	10.6048	4.10429
Up	Y53F4B.11B	7.96244	0.00196	5.96239	2	5.21559	2
Up	B0350.2G.1	7.93068	0.00226	5.94008	2	5.17479	2
Up	B0047.1A	7.89889	0.00269	5.11317	2	5.9305	2
Up	Y48G1C.5	7.84202	0.0046	5.98435	2	4.85141	2
Up	Y57G11A.1F	7.81988	3.7e-05	7.14722	2	6.47519	2.28687
Up	C26H9A.2B.2	7.81682	0.0259	2.30935	2.35915	7.90839	2
Up	F37B1.7	7.74156	0.00511	5.82307	2	4.90229	2
Up	F26D12.1M	7.73287	0.029	6.22475	2	3.49227	2
Up	T19E7.2C.1	7.69972	0.00789	4.59029	4.30958	12.7597	4.43291
Up	F36H1.4D.2	7.66948	0.0898	6.27907	2	2.33233	2
Up	W08E12.7.1	7.62661	1.08e-128	14.3167	6.93924	14.0303	6.21717
Up	C15C8.3B.1	7.62429	1.3e-06	8.07648	2	6.85683	2.52605
Up	C54G4.3	7.61096	0.00499	5.26445	2	5.36816	2
Up	C32C4.2B	7.59952	0.00603	5.03114	2	5.53864	2
Up	F18A12.4	7.5804	0.00603	5.46524	2	5.08955	2
Up	T26E3.8	7.54913	0.00929	5.64146	2	4.74394	2
Up	F07C4.2	7.47661	2.09e-10	8.32909	3.09131	8.75469	2
Up	F49E2.5A.1	7.47468	0.00958	4.85159	2	5.47285	2
Up	C54F6.10	7.46644	0.0109	5.5264	2	4.74394	2
Up	F16B4.5B	7.45863	0.0123	4.64647	2	5.57045	2
Up	F37B1.6	7.41701	0.016	4.4709	2	5.60157	2
Up	C50E10.6	7.38931	0.0149	4.59029	2	5.50612	2
Up	F08A8.1A.2	7.37654	0.011	2.30935	2.35915	8.3905	2.28687
Up	Y6G8.2A	7.33882	0.0261	5.64146	2	4.12684	2
Up	R07E5.10B.3	7.33847	0.0127	5.2281	2	4.90229	2
Up	T01C4.2A	7.32412	0.0799	2.78027	2	5.90578	2
Up	C24H12.3	7.31539	0.027	5.61355	2	4.12684	2
Up	F21F8.6	7.2853	0.016	5.26445	2	4.74394	2
Up	ZK546.1D.2	7.25896	0.0177	5.26445	2	4.68705	2
Up	F40G9.6	7.25291	0.0209	5.36834	2	4.50152	2
Up	F57G4.1	7.24183	0.0231	4.40728	2	5.4039	2
Up	ZK546.1A.1	7.23213	0.0196	5.26445	2	4.62782	2
Up	F31E8.2B	7.2048	0.0217	5.26445	2	4.56605	2
Up	D2085.5H	7.18893	0.0791	2.96835	2	5.74783	2
Up	F53C3.6A	7.16789	0.02	4.89861	2	4.95143	2
Up	C34C12.1	7.1631	0.0296	4.27095	2	5.36816	2
Up	F09C3.4	7.1631	0.0296	4.27095	2	5.36816	2
Up	W08E12.8B.2	7.06838	0.03	4.4709	2	5.1328	2
Up	H01G02.3B	7.02652	0.0438	5.29992	2	4.03863	2
Up	C43D7.11	7.00461	0.0379	5.15251	2	4.28856	2
Up	F36H1.4D.1	6.97771	0.0936	5.5264	2	3.02586	2
Up	C48G7.3A.2	6.96784	4.43e-07	6.88064	2.35915	7.11586	2.28687
Up	Y53F4B.24	6.96016	0.0594	5.33453	2	3.73613	2
Up	C41C4.5E.2	6.95766	0.0647	5.36834	2	3.61935	2
Up	Y45G12C.3	6.94477	0.0418	5.07274	2	4.28856	2
Up	F45D11.13	6.92406	0.0379	4.85159	2	4.56605	2
Up	T07G12.1A	6.91899	0.0404	4.94415	2	4.43396	2
Up	ZK1151.1C	6.91212	0.018	13.0233	5.89247	5.47285	4.17627
Up	Y116F11B.26	6.87908	0.0452	4.34073	2	4.95143	2
Up	Y74C9A.2A.1	6.83988	0.0144	12.1946	4.73409	4.74394	4.49052
Up	F33H12.1	6.75377	0.0746	3.76193	2	5.08955	2
Up	B0250.8	6.74589	0.0596	4.85159	2	4.20996	2
Up	C15C8.3A	6.74443	8.48e-259	16.3699	9.90773	16.7192	9.72172
Up	R07C12.3	6.73941	0.0603	4.19764	2	4.85141	2
Up	Y39B6A.21	6.73523	7.83e-69	10.6418	4.13489	10.4098	4.17627
Up	R05H11.2.2	6.70965	0.0711	3.95227	2	4.95143	2
Up	C29H12.3A	6.70745	0.0656	4.85159	2	4.12684	2
Up	D2096.2B	6.65686	0.00434	2.96835	3.09131	9.66204	2.9107
Up	Y43C5A.6C	6.61685	1.79e-15	12.1798	4.13489	12.1994	6.40865
Up	W04D2.3B	6.58076	6.08e-08	8.1512	2	8.01625	3.21409
Up	F58D2.1	6.55488	0.0996	3.65643	2	4.90229	2
Up	R13H8.1H	6.51314	0.0857	11.7096	6.39709	11.9607	2
Up	R10E4.2E	6.47688	0.012	8.48744	2.64648	2.60226	2.52605
Up	T11F8.3A.1	6.442	0.0169	8.76312	7.98801	15.8638	8.79721
Up	C41D11.1C.1	6.3396	1.55e-05	6.8086	2	7.63519	2.9107
Up	K02F2.2.2	6.31661	0.0243	13.9848	7.00422	6.50841	6.39363
Up	C26C6.1B.1	6.30552	0.00276	10.1782	3.43083	3.73613	3.57527
Up	W06A7.3G.2	6.30329	0.0588	13.6168	4.79412	4.79868	7.12427
Up	C29E4.7	6.20896	2.2e-124	12.1212	5.68618	12.1129	6.23413
Up	Y32B12A.3	6.17023	2.32e-24	8.84643	3.70547	8.93349	3.07036
Up	ZK154.1	6.1454	7.69e-34	9.84015	4.60598	10.3526	3.94855
Up	Y65B4BR.1	5.87708	5.4e-29	9.42219	4.13489	9.13305	3.57527
Up	T21B10.2A.1	5.8594	0.0379	7.90283	8.61822	15.3832	8.4721
Up	C13B9.4B.1	5.75083	0.00262	7.82584	2	9.33172	4.31029
Up	T20D3.7A	5.74784	0.000131	6.06901	3.70547	9.73402	3.57527
Up	C17H12.13B	5.68607	0.00966	12.0984	5.86475	7.09414	5.22645
Up	T13F2.1A.1	5.66519	0.000191	11.5369	5.32847	6.90752	4.8399
Up	F46F3.1A	5.65315	0.00154	7.43729	3.43083	7.37194	2
Up	F08A8.1B.1	5.6421	0.041	2.30935	3.09131	8.48948	2.73116
Up	F27C1.7A.3	5.64038	0.0332	5.11317	5.20123	11.5986	5.08401
Up	T23G5.1.1	5.63377	2.71e-131	14.9776	9.00862	14.7898	9.4747
Up	R02E12.6.1	5.5553	7.11e-05	8.34191	3.27104	6.09261	2.73116
Up	W01D2.5A.1	5.54893	0.0356	5.5264	5.74819	11.5845	4.3729
Up	Y37E11B.3B	5.5258	0.0463	7.17613	2.64648	2.60226	2.28687
Up	C46A5.1	5.51959	0.00072	7.19509	2	7.26909	3.34479
Up	Y57G11C.3B	5.4442	0.0133	3.41903	3.70547	9.52267	3.57527
Up	K11H3.1D.2	5.40544	0.095	6.85702	2	2.82955	2.73116
Up	C26F1.1A	5.34901	6.56e-08	6.82086	2.64648	7.07209	2.9107
Up	H23N18.6	5.28462	0.00806	6.20618	2.88597	5.90578	2
Up	T16G1.8	5.27921	0.00391	7.71855	2	7.96333	3.94855
Up	W03A5.4.2	5.25126	2.88e-26	9.70448	4.38958	9.13305	4.54592
Up	F32E10.6.1	5.22687	0.054	12.6726	6.56155	5.9787	6.4815
Up	B0286.4D.1	5.22519	0.0224	9.14589	3.70547	3.19864	3.34479
Up	K08F11.3.2	5.21402	0.0468	5.5264	5.01199	11.6296	5.956
Up	W01C9.2	5.15676	0.00701	5.69572	2	5.80243	2.73116
Up	C31H5.3A	5.11375	0.00669	7.58835	2	7.77142	3.94855
Up	C06A6.2A	5.06609	0.0123	6.47797	3.27104	6.67859	2
Up	K08F11.3.3	5.05925	0.0067	5.5264	4.96053	11.4542	5.956
Up	ZK484.1B.4	5.03857	1.16e-13	13.7063	9.38063	13.7826	7.47047
Up	B0273.4D	5.0203	0.00435	7.03594	2.35915	4.95143	2.9107
Up	M02B7.3B	4.9577	0.0534	7.50723	3.43083	5.04496	2
Up	F41F3.3	4.92621	0.0538	2.78027	2.64648	7.85773	3.21409
Up	F36H1.5B	4.88598	1.23e-36	10.0448	5.10971	9.63033	5.15699
Up	K11C4.5C	4.86924	7.07e-44	9.77075	4.85175	9.78236	5.25997
Up	Y110A2AL.4B	4.86343	0.0289	6.34846	2	8.04484	3.94855
Up	F29G6.1	4.8574	0.0113	6.3653	2	6.38863	3.21409
Up	F55H2.2.2	4.82093	0.00532	10.99	5.10971	5.82897	5.55821
Up	C32B5.18	4.81533	0.041	4.9883	2	4.85141	2.52605
Up	F53F1.5	4.81201	0.0534	4.40728	2	6.00222	2.73116
Up	F40H7.12	4.8041	0.0263	6.49337	3.27104	6.15688	2
Up	C45G7.3	4.80376	3.49e-20	8.35461	4.13489	8.44728	3.86389
Up	Y73F8A.21C	4.80042	0.0178	5.91743	2	6.63414	3.21409
Up	ZK1010.3.2	4.73218	0.00977	5.03114	4.79412	10.0679	4.43291
Up	Y67D8C.6	4.72966	0.0435	5.1908	2.88597	5.85503	2
Up	C09D8.1D	4.69305	1.01e-16	8.49128	4.30958	9.13571	4.54592
Up	ZK520.4B	4.68655	0.0585	7.4293	7.56553	13.1513	7.47762
Up	W04H10.6	4.63122	0.0317	5.87102	2	5.3315	2.9107
Up	B0273.4E	4.6109	0.0163	4.40728	2.35915	6.33409	2.73116
Up	F33H12.6	4.56607	0.0729	4.4709	2	4.90229	2.52605
Up	Y23H5A.7A	4.55263	0.0683	12.3885	6.8572	6.67859	6.96064
Up	K10B2.2A	4.54385	4.54e-17	11.8538	6.49076	11.7403	7.79591
Up	Y50D4A.2A.2	4.54267	0.0354	8.6848	3.70547	3.61935	3.67803
Up	W01F3.3H	4.53089	0.0889	4.85159	2	7.53396	3.67803
Up	R02E12.6.3	4.48867	1.35e-15	12.6567	8.95046	13.0897	7.56736
Up	F38B2.1C.1	4.48046	0.0397	9.55288	4.96053	4.12684	3.46463
Up	F43H9.2A	4.37832	0.0738	9.37309	5.89247	8.9487	2
Up	F13H8.10C.1	4.37824	0.0524	8.43258	3.57468	3.35291	3.67803
Up	C12D8.1D	4.37729	1.08e-10	8.36302	3.82539	8.6206	4.79488
Up	B0350.2C.1	4.28833	9.95e-05	11.3062	5.2449	11.932	8.22297
Up	C18C4.10B.1	4.28096	1.28e-12	10.42	5.62139	10.7909	6.89815
Up	C32E12.5.1	4.25643	0.028	4.4709	4.30958	9.24815	4.3729
Up	F58E6.8	4.25543	0.0587	6.8086	2	6.38863	3.77395
Up	ZK250.15	4.22505	0.0787	4.94415	2	5.50612	2.9107
Up	F35E2.2	4.19857	0.0754	5.1908	2	5.77539	3.07036
Up	C46G7.4A	4.18667	0.0787	3.28387	4.67146	9.05651	3.57527
Up	C55B7.5.2	4.16369	6.94e-09	10.0104	5.20123	8.71255	5.687
Up	C35D10.7B	4.09822	0.0137	11.0096	6.18926	6.258	5.8933
Up	Y17G9B.7B	4.09798	0.0886	6.73277	2	5.77539	3.67803
Up	F55B12.11	4.0566	0.0992	5.11317	2	5.08955	2.9107
Up	F37C4.5B	4.04615	6.54e-08	7.72508	4.73409	8.63947	4.17627
Up	C14C11.4	4.03474	0.0946	8.06106	2	7.57374	4.96711
Up	M153.2	4.03238	1.15e-05	6.77118	3.57468	6.60372	3.07036
Up	H20J18.1A.2	4.01051	0.00258	10.5692	5.40746	7.31675	6.11097
Up	F54F3.3	3.99588	9.34e-06	10.6877	5.40746	10.9952	7.61347
Up	T26H2.2	3.9949	2.04e-07	7.15692	4.03892	7.4251	3.46463
Up	F58G6.9B.2	3.99365	0.0956	7.47656	2	7.39877	4.65071
Up	F36H1.5C	3.96751	0.03	6.84507	2.35915	5.21559	3.57527
Up	K08H10.1H	3.95654	1.06e-10	11.3806	8.45582	12.9214	8.35679
Up	Y45G5AM.5	3.94878	2.17e-11	7.98683	4.53739	8.6168	4.70039
Up	F13H10.4C.2	3.93114	6.39e-05	12.039	7.18324	9.46883	7.52663
Up	W10D5.3A.3	3.89294	0.00752	5.79848	4.22488	8.71255	4.3729
Up	C25B8.4B	3.88235	0.00745	5.36834	2.88597	5.36816	2.52605
Up	T20D3.7C	3.85155	0.00104	6.10955	3.9361	7.75074	3.57527
Up	R193.2	3.83395	2.15e-273	13.7648	9.93298	13.692	9.86882
Up	B0273.4A	3.81838	3.29e-17	8.54769	5.20123	8.77872	4.8399
Up	C41G7.1A	3.80769	0.0494	9.50809	5.48235	5.04496	4.10429
Up	K08C7.5	3.78103	0.000671	9.27847	6.14385	8.83218	3.94855
Up	T23B12.14	3.78007	0.0385	4.85159	2.88597	5.17479	2.28687
Up	R11D1.10B	3.77534	0.0463	5.46524	2.64648	4.20996	2.52605
Up	C23G10.2C	3.76792	8.76e-06	7.23228	3.57468	6.61901	3.77395
Up	C48B4.4C	3.76258	1.63e-12	11.2569	8.06921	11.3821	6.86586
Up	F26D10.12A	3.75025	3.65e-19	9.59275	5.55354	9.17245	5.91451
Up	W02B9.1E.1	3.73424	3.94e-23	9.15318	5.80765	9.34787	5.4462
Up	F58B3.2	3.709	8.31e-13	11.5499	7.36244	11.9108	8.51437
Up	T13A10.11B	3.7081	4.67e-06	8.02971	4.13489	8.60533	5.29272
Up	F08F3.3.2	3.67369	0.0387	5.15251	4.96053	9.33172	4.88357
Up	Y50E8A.16	3.65465	4.37e-197	12.6	8.98628	12.5821	8.90971
Up	F28D1.3	3.64965	2.09e-22	11.089	6.97858	10.6048	7.47762
Up	Y46G5A.29	3.64847	2.12e-11	8.66793	5.55354	9.48143	5.63686
Up	R11G1.4A	3.63334	1.46e-05	7.14722	3.82539	7.88328	4.54592
Up	C40H1.8.1	3.60925	4.9e-10	9.1312	5.01199	9.01954	5.9763
Up	W07B8.1	3.60443	3.87e-37	10.428	7.06639	10.4283	6.65529
Up	Y41D4B.26	3.59462	2.79e-06	7.77003	3.82539	7.4251	4.65071
Up	F10C1.5	3.58679	0.0132	5.58508	2.88597	4.99896	2.73116
Up	F53F10.3.2	3.56939	0.0994	8.28553	4.46538	3.84416	3.67803
Up	Y53H1B.1	3.56097	2.94e-11	9.18909	6.3776	10.0082	5.9354
Up	C32B5.1A	3.49975	2.37e-06	8.77262	4.90716	7.6723	5.08401
Up	ZC518.3D	3.48977	6.06e-12	7.83191	4.60598	7.88328	4.59926
Up	Y16E11A.2	3.48177	0.0107	5.77347	2.64648	6.11435	3.57527
Up	T22F3.11A	3.4797	0.0415	7.12761	3.57468	4.62782	3.34479
Up	Y63D3A.3	3.44248	0.00156	6.73277	3.27104	5.90578	3.67803
Up	K08H10.1B.1	3.4413	1.46e-06	8.47973	5.83648	9.79587	6.01608
Up	F54F2.2A.1	3.43789	7.92e-23	12.5658	8.70286	12.5763	9.47648
Up	F33D4.2E	3.43103	0.0556	5.66885	6.21145	10.0927	5.29272
Up	R10E4.2F.1	3.42356	0.0791	8.25423	3.57468	4.62782	4.70039
Up	C44H4.3	3.41152	1.4e-16	10.7957	7.24906	10.1091	6.98088
Up	F34H10.3.1	3.40063	0.0406	9.63502	7.43964	10.0707	3.46463
Up	W04G3.8	3.39035	8.91e-22	9.29614	5.91968	9.03387	5.82776
Up	K08H10.1A.1	3.36991	0.00381	6.0273	4.13489	7.26909	3.46463
Up	F09E5.7.2	3.35683	0.0668	9.62106	5.2449	5.21559	5.63686
Up	C37E2.4	3.3445	1.09e-05	7.71855	4.22488	6.98036	4.43291
Up	K11D2.2.1	3.33552	6.63e-20	14.8089	11.3661	15.3381	12.0745
Up	M01D1.2B	3.33344	0.000676	6.3984	3.43083	5.9787	3.46463
Up	B0350.2E.1	3.32255	0.000671	9.99153	5.2449	8.66915	6.79903
Up	C52E4.1	3.31407	5.46e-08	15.6825	11.4266	15.8779	13.0694
Up	R10E4.2G.1	3.31373	0.0848	8.59486	3.82539	4.90229	5.12096
Up	F23F12.9B	3.31339	1.11e-08	8.71138	5.40746	8.05611	5.08401
Up	Y49F6B.8	3.30774	2.23e-15	8.72449	5.40746	8.44728	5.41678
Up	F40E10.1	3.3064	4.58e-06	9.66593	6.31751	8.55851	5.5849
Up	C48B4.1	3.29291	3.73e-17	11.151	7.43964	11.1753	8.23145
Up	ZC443.5	3.2907	7.3e-08	8.87317	5.20123	9.09255	6.2
Up	K07H8.2B.2	3.27231	5.18e-14	9.73395	7.04185	10.3595	6.64264
Up	C43E11.6E.1	3.26924	0.0707	5.61355	2.35915	6.02535	3.77395
Up	R07B5.9K.2	3.25558	0.0348	6.65273	3.27104	4.85141	3.46463
Up	F57A10.2	3.24893	0.015	5.1908	3.27104	5.85503	2.9107
Up	Y106G6G.4	3.24814	0.000579	6.44667	3.43083	6.81761	4.10429
Up	T21H8.1A.1	3.24737	6.61e-17	9.49668	6.70916	9.95042	6.37845
Up	F23F12.9A	3.24327	2.49e-05	10.4676	6.8572	8.89319	6.50963
Up	F32H2.6	3.24019	0.0027	6.24309	3.27104	5.71974	3.46463
Up	R13F6.4D	3.23808	1.39e-55	11.8403	8.77539	11.8452	8.44685
Up	W08F4.13	3.23654	0.00197	6.06901	3.82539	6.40637	3.21409
Up	H27M09.4	3.22651	1.6e-08	11.6023	8.35977	10.6538	7.51973
Up	Y39G10AR.21B	3.22628	0.00592	5.77347	3.9361	7.0497	3.57527
Up	F01G10.3B	3.21095	2.98e-08	7.99767	4.60598	7.6723	5.00714
Up	K08B4.2	3.20618	0.00395	6.93804	3.43083	5.9787	4.02852
Up	Y32H12A.2A.2	3.19729	1.53e-05	7.58116	4.60598	7.02695	4.17627
Up	K08H10.1F.1	3.1923	0.000864	8.43657	6.57872	9.58628	5.08401
Up	W07B8.5	3.19128	1.75e-150	15.78	12.7189	15.9271	12.6092
Up	F59H6.5	3.18926	0.0274	5.61355	2.64648	5.50612	3.46463
Up	C34G6.6B	3.18688	1.12e-20	10.5682	7.04185	10.1452	7.37428
Up	F59D6.3	3.18429	2.18e-32	10.7753	7.34248	10.598	7.69537
Up	C01G6.8A	3.17423	5.83e-05	10.0719	5.74819	9.767	7.39706
Up	F19C7.2	3.17177	2.64e-11	8.99988	5.62139	9.18791	6.30006
Up	F29A7.2	3.16694	0.00447	5.87102	3.9361	7.10504	3.77395
Up	F38H4.9.2	3.1627	0.0222	8.48359	8.42292	12.3599	8.18422
Up	F14B4.2B	3.15726	1.52e-23	12.0737	8.47886	11.7072	8.9868
Up	T05A12.2B	3.1467	0.0993	5.1908	5.99833	10.0651	6.09249
Up	C50F7.10	3.14479	2.58e-10	10.6615	6.84306	10.0955	7.63279
Up	T14G12.4A	3.14428	0.000901	6.67991	3.43083	6.52474	4.17627
Up	K02E7.7	3.13463	0.0162	6.22475	3.57468	5.3315	3.07036
Up	Y40B1B.3	3.12665	4.98e-10	8.63012	5.58786	8.20031	5.25997
Up	D2045.1B	3.11209	0.0868	10.6632	7.05417	5.9787	6.11097
Up	ZC443.6	3.09964	1.88e-30	10.8302	7.81046	10.6105	7.47762
Up	F44E2.2A	3.08334	0.00256	9.89336	7.43964	9.59597	5.22645
Up	D2030.2A.3	3.07808	4.53e-12	8.60906	5.94637	8.78889	5.47503
Up	T20D4.19	3.07244	0.0118	6.20618	3.27104	5.36816	3.46463
Up	C24H12.11	3.07125	0.000256	7.21381	4.73409	7.08316	3.86389
Up	C06C3.5	3.07074	2.46e-09	8.37554	5.74819	9.03101	5.78235
Up	F08D12.9	3.06097	0.0028	6.10955	4.13489	6.86967	3.57527
Up	F39H2.3.2	3.05113	0.0689	8.5403	5.06168	5.29389	4.54592
Up	Y7A5A.6	3.04152	0.000232	6.86888	4.30958	6.63414	3.77395
Up	F22E12.4A.2	3.036	0.0328	5.11317	3.57468	6.79086	3.67803
Up	Y66H1B.2T	3.03309	0.000634	10.2794	8.80121	11.8416	7.33551
Up	C16C4.4B	3.03073	1.35e-10	9.48517	6.50878	8.9727	6.03556
Up	B0350.2H.1	3.0181	0.000681	8.03498	4.90716	8.96972	6.14725
Up	ZK6.7A	3.01029	5.08e-14	12.8906	10.1438	12.6458	9.26372
Up	F53C3.5	3.00944	0.00173	7.29514	3.9361	7.69412	5.19214
Up	D2030.2B.4	3.00114	1.05e-10	8.42858	5.83648	8.57429	5.35609
Up	F49B2.7	2.99898	9.14e-05	7.15692	4.90716	7.51774	4.17627
Up	Y51A2A.9	2.99075	0.00341	6.29674	4.03892	6.23834	3.34479
Up	F29A7.1	2.98942	0.00614	5.87102	3.9361	6.44119	3.34479
Up	Y113G7B.11	2.98888	0.0201	5.64146	3.09131	5.17479	3.21409
Up	F45D11.5	2.98049	0.00411	6.84507	5.28729	8.47695	4.79488
Up	T23F6.4A.2	2.97248	1.66e-06	7.77634	5.48235	8.32208	4.96711
Up	C29F4.2	2.9649	1.16e-07	8.70809	5.32847	8.20031	5.84994
Up	F54B11.10	2.95972	0.0593	4.89861	2.88597	6.07054	3.57527
Up	T25B6.2	2.95892	8.91e-14	12.688	9.26873	12.7919	10.1671
Up	F58B3.1	2.94729	1.04e-09	14.9131	11.2096	14.8767	12.4352
Up	K09F6.8	2.94719	4.13e-05	7.40508	4.73409	8.12734	5.25997
Up	C31A11.1	2.94533	0.000756	7.33842	4.03892	6.63414	4.59926
Up	K02E7.6.2	2.94288	0.0015	8.18952	5.44539	7.25937	4.43291
Up	M142.1A	2.92347	0.00504	9.04238	5.44539	7.14783	5.687
Up	R08E5.3	2.92306	7.27e-09	8.33338	5.86475	8.49364	5.29272
Up	Y11D7A.19	2.92168	0.0309	6.00599	3.57468	5.17479	3.07036
Up	ZK1290.8	2.90052	1.73e-15	10.2749	7.17197	9.73753	7.16021
Up	T11F8.3B.1	2.89731	0.0546	7.83191	6.92589	11.4952	8.24406
Up	F41C3.1	2.87721	0.00867	5.96239	3.27104	5.71974	3.67803
Up	F49E2.5E.2	2.87704	0.034	5.49614	2.88597	5.74783	3.67803
Up	Y40D12A.2	2.87581	1.91e-42	11.9083	8.81214	11.7676	9.11597
Up	ZK666.1	2.86939	0.0952	5.11317	2.64648	4.50152	3.07036
Up	C47D12.4	2.86829	0.000225	6.58247	4.13489	6.55685	3.94855
Up	C05C8.7.4	2.8628	0.000161	7.6097	5.28729	7.54201	4.3729
Up	Y71F9AL.7	2.86136	1.97e-14	9.38758	6.8712	9.51247	6.37845
Up	F08D12.11	2.84743	2.58e-05	6.90387	4.53739	7.1266	4.31029
Up	EGAP7.1	2.84287	0.00568	6.83301	4.30958	6.11435	3.67803
Up	ZK930.6	2.84267	0.00222	6.04831	3.82539	6.60372	3.94855
Up	R12C12.6B.1	2.8418	0.0712	4.85159	3.09131	4.90229	2.73116
Up	Y71A12B.15	2.82651	0.000784	6.41467	3.9361	6.2774	3.86389
Up	R09B5.6	2.81095	1.15e-53	11.683	8.81576	11.478	8.75376
Up	Y71F9AL.6	2.80827	0.000314	7.46879	4.30958	6.93221	4.88357
Up	R07B5.9B.2	2.80053	5.63e-08	8.62663	5.68618	8.0673	5.66215
Up	C46G7.1	2.79154	0.0563	8.78519	3.9361	7.51774	6.34761
Up	C47B2.6B	2.78911	1.4e-09	9.84166	6.54417	9.496	7.22953
Up	D2085.5B.1	2.76656	0.0428	10.8565	7.25974	7.55001	7.26297
Up	Y53C10A.10	2.76515	0.000451	6.73277	4.46538	7.45096	4.70039
Up	F37A4.4	2.76008	0.0552	5.69572	3.09131	4.85141	3.34479
Up	K08H10.1G	2.75998	5.89e-14	13.7181	11.5773	14.4396	11.1173
Up	T05A7.3	2.75981	0.0596	5.84724	2.88597	6.13577	4.17627
Up	ZK1086.1B	2.75649	3.81e-06	8.00843	5.91968	8.70182	5.53101
Up	Y6D1A.2	2.75097	0.0528	5.84724	2.88597	5.69109	3.94855
Up	R186.1	2.74392	0.000143	6.79623	4.53739	7.33538	4.59926
Up	Y53F4B.31	2.74387	3.27e-06	9.29395	5.91968	8.70182	6.66783
Up	W07A12.6	2.73929	0.0822	5.03114	3.27104	4.90229	2.73116
Up	Y39A1A.15C	2.71612	0.000327	8.37969	5.74819	7.57374	5.04609
Up	F54D12.3	2.70894	0.0337	6.50861	4.03892	5.43879	3.46463
Up	K01H12.2	2.70729	0.00945	6.69331	4.90716	7.08316	3.77395
Up	C41H7.8	2.70349	3.54e-05	7.64461	5.62139	8.14857	5.00714
Up	F56A12.1	2.68885	0.0594	7.26854	4.22488	5.29389	4.17627
Up	C04G6.5	2.68469	3.61e-06	7.4293	4.79412	7.59709	5.15699
Up	Y39B6A.1	2.6842	1.46e-23	15.7653	12.7786	15.8123	13.3714
Up	F20C5.1I	2.68109	0.0275	9.54551	5.01199	8.31741	7.13334
Up	E04A4.1	2.67441	0.00131	6.43076	3.9361	6.29655	4.10429
Up	F11C1.3	2.66741	1.99e-05	7.8737	5.01199	7.3261	5.19214
Up	T27F2.2E	2.66317	0.0325	5.58508	4.22488	7.09414	4.10429
Up	F13H10.4C.1	2.65933	6.6e-06	10.5164	7.22745	9.45186	7.63917
Up	F49B2.1	2.65803	2.08e-09	8.31616	5.94637	8.73378	5.9763
Up	Y54G11A.7	2.65274	1.31e-42	11.7268	9.19271	11.9934	9.24919
Up	T22E5.3	2.64931	0.0274	5.96239	3.57468	5.29389	3.46463
Up	C32B5.14	2.62788	8.46e-06	7.94824	5.1562	8.15907	5.82776
Up	Y41D4A.3	2.62452	0.00164	7.31261	4.90716	6.72172	4.31029
Up	T05E8.2	2.59773	0.000446	7.04642	5.06168	7.87693	5.08401
Up	C29E4.1	2.57016	0.0896	4.94415	3.70547	6.70749	4.02852
Up	EEED8.2	2.56081	0.0198	7.78888	4.22488	7.7368	5.9354
Up	F40F4.1	2.56019	0.0469	5.89441	4.79412	7.87056	4.8399
Up	R09A8.9	2.55599	0.0459	5.1908	3.57468	5.60157	3.21409
Up	T20G5.15	2.55209	0.0036	6.84507	4.03892	6.42388	4.59926
Up	T22B3.2B	2.55187	0.00306	6.4624	4.38958	7.2198	4.70039
Up	T05E12.3	2.54559	2.01e-07	11.7776	8.49703	11.491	9.52898
Up	Y53G8AR.7A	2.54405	2.63e-13	9.045	6.3776	8.81568	6.50963
Up	H15N14.2B.1	2.54366	0.0313	11.3051	7.59114	8.58989	8.29345
Up	F53B3.5	2.54115	6.8e-10	10.3977	7.81771	9.83568	7.41204
Up	C44H4.2	2.54067	0.00108	8.09678	5.28729	7.10504	5.25997
Up	F53E10.5	2.53984	0.00901	6.55338	4.53739	6.33409	3.77395
Up	F53C3.2	2.52607	0.00734	6.38195	3.9361	6.81761	4.65071
Up	K02D3.2	2.51446	0.000237	7.34693	5.40746	7.59709	4.74841
Up	F09F7.4B.3	2.51382	1.02e-09	9.94328	7.06639	9.9398	7.75536
Up	C37C3.1B	2.50656	0.0256	6.49337	4.85175	6.74977	3.67803
Up	K03H6.7	2.49981	0.00638	6.27907	3.82539	6.09261	4.17627
Up	C28C12.5	2.49621	1.4e-12	13.5333	10.872	13.9385	11.5581
Up	T13F2.1A.2	2.49172	0.00242	11.9961	8.99589	10.0804	8.69677
Up	Y41G9A.10	2.48603	6.21e-23	10.791	8.25688	10.993	8.56888
Up	Y45G5AM.9C	2.48479	0.0638	5.43366	3.43083	4.99896	3.21409
Up	C29A12.2	2.48465	0.000782	6.93804	4.38958	7.07209	4.96711
Up	T24H10.5	2.48176	0.0325	6.00599	3.9361	5.50612	3.46463
Up	T01B7.5A.2	2.48029	0.054	5.07274	3.43083	5.53864	3.34479
Up	C25B8.4A	2.47691	1.16e-27	12.4969	10.0172	12.2048	9.7441
Up	C14A11.3C	2.47473	7.72e-05	8.93932	6.91241	8.8742	5.8933
Up	C39E6.4	2.47183	0.0379	6.74569	4.46538	5.74783	3.77395
Up	Y61A9LA.12	2.46966	0.0426	5.43366	3.27104	5.50612	3.67803
Up	Y46G5A.7	2.46927	2.12e-07	9.12627	6.23329	8.76847	6.78758
Up	C33F10.13	2.45658	0.0408	6.18736	3.43083	5.66187	4.17627
Up	K08H2.1	2.45375	5.8e-21	9.83865	7.29133	9.6472	7.35114
Up	F46E10.2	2.45163	3.62e-18	10.9832	8.84088	11.4381	8.73302
Up	C46C2.3	2.45148	0.00116	6.8086	5.01199	7.27875	4.54592
Up	C40A11.6	2.44608	0.034	5.64146	3.43083	5.43879	3.67803
Up	Y47D3A.1	2.43266	0.00449	8.04547	4.90716	7.1996	5.71144
Up	C03H5.7	2.41907	0.0196	5.69572	3.9361	6.37068	4.02852
Up	K04G2.5D	2.41869	0.0689	7.0774	6.29692	9.78066	6.8767
Up	Y39G10AR.5	2.41831	2.53e-06	8.02971	5.55354	7.65757	5.53101
Up	C34E10.7	2.41507	0.0972	5.82307	3.27104	4.85141	3.67803
Up	T05H10.3	2.4143	0.0709	5.33453	4.22488	6.91992	4.17627
Up	C09D4.5.1	2.39736	3.36e-25	15.3111	13.1941	15.7902	13.1528
Up	F58E1.9	2.39555	0.00547	6.1294	4.22488	6.55685	4.24484
Up	C25A1.9B	2.39247	0.042	8.42858	7.80318	11.1433	8.12633
Up	Y46B2A.1	2.39019	1.01e-11	10.9276	8.31438	10.3377	8.26072
Up	F58B3.3	2.38547	3.45e-08	10.3604	7.71276	10.6427	8.46493
Up	M162.5	2.3851	0.00138	8.10182	6.09695	9.19558	6.68026
Up	F13H10.3C.1	2.38486	0.0139	9.93484	7.49495	8.42571	6.31609
Up	T02G5.8.2	2.38085	0.0282	6.91535	5.83648	8.77872	5.82776
Up	M04D8.3	2.37056	0.00689	7.4132	4.96053	6.50841	4.70039
Up	F44C4.3	2.36482	2.26e-14	16.7662	14.1046	16.9379	14.7938
Up	F53E10.4	2.36447	2.35e-12	13.6623	11.5922	14.3864	11.8118
Up	Y69A2AR.29	2.35065	0.00863	6.1683	4.30958	6.2184	3.94855
Up	F54F2.2C	2.34664	2.01e-07	8.02442	5.97259	8.16429	5.687
Up	R11E3.2	2.33651	4.11e-09	8.18479	5.94637	8.16949	5.8933
Up	Y48G9A.6	2.33165	0.0939	5.03114	3.9361	6.07054	3.46463
Up	R08C7.13	2.32526	0.000704	7.92571	5.28729	8.16429	6.18263
Up	T28A11.22	2.31358	0.039	6.06901	4.30958	5.85503	3.57527
Up	C38D4.7	2.31236	0.00085	6.75849	4.90716	7.10504	4.70039
Up	Y61A9LA.4	2.31146	0.0989	5.15251	3.09131	5.29389	3.67803
Up	Y113G7B.6	2.30738	0.0857	5.07274	3.57468	5.29389	3.21409
Up	H30A04.1B	2.30377	6.5e-13	10.1782	7.8321	9.80593	7.60697
Up	Y57A10C.1	2.302	0.00608	6.1683	4.22488	6.44119	4.31029
Up	F53G2.1	2.30126	0.0039	6.5968	4.30958	6.33409	4.49052
Up	ZC376.7C.1	2.29809	2.48e-15	12.408	9.71739	12.1669	10.2329
Up	C31C9.1B	2.29718	7.1e-10	10.589	8.64291	10.6723	7.98316
Up	C50B6.7	2.29564	8.11e-14	13.2143	10.6825	13.4199	11.3046
Up	T08E11.6	2.28942	0.000317	8.5403	6.84306	9.59983	6.98088
Up	C31H5.7	2.27989	0.0741	7.19509	3.9361	6.15688	5.15699
Up	W10D5.3D	2.27869	0.0883	6.8923	6.66162	9.58238	6.4528
Up	T27F6.5D	2.27517	0.0381	6.10955	4.53739	6.19818	3.67803
Up	Y69A2AR.5	2.27163	1.34e-05	8.63707	6.02363	8.1058	6.33193
Up	Y38H8A.1	2.25455	0.0378	5.69572	3.82539	5.53864	3.67803
Up	C31C9.1A	2.25323	1.39e-56	12.3934	10.2601	12.4738	10.1073
Up	F57G12.1	2.25271	4.39e-26	11.9137	9.47534	11.901	9.8219
Up	K08B12.5.1	2.21539	0.0619	9.71273	9.03062	10.9908	6.68026
Up	C39B5.2A	2.20913	0.000381	9.51754	7.09053	8.54657	6.77604
Up	K10C3.6A.2	2.20894	0.0555	7.82584	7.17197	10.2223	7.40457
Up	F15B9.10A	2.206	8.58e-28	11.8786	9.84526	12.1869	9.83447
Up	C35D6.5	2.19772	0.0412	6.06901	3.70547	5.90578	4.3729
Up	C04F6.3	2.19575	8.8e-57	13.6814	11.6189	13.7614	11.4314
Up	ZK512.3	2.18681	3.19e-08	9.02129	6.56155	8.79227	6.94011
Up	C09F9.2	2.18233	4.13e-05	10.6323	8.33977	9.77725	7.81858
Up	F53B7.7.2	2.17423	0.02	6.14898	4.73409	6.98036	4.54592
Up	F14F4.3B	2.1693	1.67e-163	14.2912	12.1221	14.2718	12.1045
Up	ZC518.3A	2.16845	9.08e-08	9.86256	7.59114	9.32241	7.35114
Up	C32B5.5	2.16371	0.0307	6.04831	4.03892	6.54089	4.65071
Up	R01E6.7	2.16226	0.000487	7.13745	5.36851	7.61245	5.32475
Up	F01E11.1	2.15437	0.0854	5.33453	4.03892	5.74783	3.46463
Up	T05D4.1.2	2.14601	3.26e-12	11.6269	9.90092	12.133	9.60756
Up	F23C8.3B	2.1395	0.0159	6.06901	4.38958	6.60372	4.49052
Up	F13D12.2	2.13854	2.37e-16	13.8012	12.0205	14.0744	11.5568
Up	Y67D8C.23	2.1385	0.0019	6.66638	4.79412	6.74977	4.70039
Up	W09C5.12	2.13431	0.0957	5.15251	3.43083	5.21559	3.57527
Up	H34C03.1	2.13048	8.73e-07	8.81307	6.47251	8.38604	6.5909
Up	Y54G11A.14A	2.12894	2.97e-05	8.9252	7.39188	9.64347	7.04957
Up	R07C3.2	2.12084	1.5e-05	8.90519	6.59568	8.31271	6.53724
Up	C14F11.6.1	2.11527	0.000135	7.55204	5.48235	7.28834	5.35609
Up	R04A9.7	2.11477	0.0448	6.44667	4.73409	6.07054	3.94855
Up	F55C9.13	2.11332	0.0988	6.00599	3.82539	6.79086	5.00714
Up	T05D4.1.1	2.10824	9.13e-07	12.3852	10.9166	13.3284	10.7311
Up	Y48B6A.6C	2.10769	4.08e-09	9.43819	7.09053	9.08156	7.28756
Up	B0238.15	2.10628	0.00152	6.78376	4.79412	6.8824	4.96711
Up	K08C7.3D.1	2.10324	0.0346	11.6204	7.72052	10.8705	9.91163
Up	F58G6.9B.1	2.1012	0.002	8.62313	6.66162	8.03917	5.87178
Up	C06E7.1C	2.09521	0.000155	8.91093	6.56155	9.23828	7.36661
Up	K10H10.3D	2.09042	0.0925	5.58508	4.38958	6.02535	3.57527
Up	C32B5.12	2.08856	0.0132	6.1683	4.53739	6.40637	4.31029
Up	H35N09.2	2.08378	0.00178	7.02538	5.40746	7.27875	4.96711
Up	F44E7.8B	2.07829	0.00856	7.11771	4.79412	7.3261	5.61111
Up	C18D11.4A.2	2.07429	0.0389	12.0159	9.66008	9.90748	8.67519
Up	F35E8.11	2.0714	0.0053	6.90387	4.96053	6.55685	4.70039
Up	C33A12.6B	2.07046	3.86e-07	9.19852	6.82879	9.13039	7.36661
Up	F26H11.2F	2.0645	1.59e-06	9.30053	6.89881	8.8256	7.1866
Up	C34C6.5C	2.0591	0.00024	8.37969	6.70916	8.39938	5.9763
Up	T02E9.5.2	2.0573	5.96e-06	8.79765	6.64541	8.32675	6.49563
Up	VZK822L.2	2.04411	0.0121	6.26119	4.67146	6.52474	4.43291
Up	T05D4.2	2.04351	3.12e-07	9.45205	7.8321	10.0154	7.63917
Up	B0432.13.1	2.03557	1.78e-07	9.81433	7.43964	9.76012	8.03732
Up	F37B12.3.1	2.03385	8.46e-08	10.4946	8.17458	10.6267	8.82826
Up	R08C7.9	2.03377	0.0191	6.50861	5.10971	7.4251	5.15699
Up	F11G11.3	2.03028	1.3e-05	9.99288	7.46756	9.86963	8.26072
Up	B0024.9A	2.02937	0.0645	10.0316	7.00422	7.93917	7.60045
Up	Y69A2AR.32A	2.02891	0.0159	8.81614	8.0323	10.221	7.20392
Up	F07H5.13	2.0215	0.0161	8.48744	5.80765	7.36289	6.30006
Up	C07A12.3A	2.02044	0.00463	7.67193	5.48235	8.10036	6.30006
Up	F53C3.12	2.02018	1.28e-14	10.0037	7.88136	10.079	8.17546
Up	Y49F6B.7	2.01961	0.0392	6.1683	4.96053	7.1894	4.8399
Up	F44E7.5A	2.01131	6.63e-16	11.7418	9.71545	11.4279	9.4495
Up	Y46G5A.34	2.00411	7.34e-06	7.92571	6.14385	7.98709	5.8933
Up	W07G1.3.2	2.00346	0.0126	6.77118	4.53739	6.64911	5.12096
Up	ZK973.2.2	2.00122	0.0012	9.59632	7.81046	9.13305	6.85493
Up	B0414.3	1.99515	2.7e-11	13.9343	12.2122	13.9087	11.5731
Up	T07A9.5A	1.98588	0.0648	8.29874	5.65415	6.69311	5.9354
Up	Y48E1B.13A	1.98311	0.00471	6.66638	4.90716	6.63414	4.74841
Up	F52B11.3	1.98232	0.00426	10.5463	8.23539	9.24815	7.8899
Up	Y54G2A.39	1.9802	3.14e-05	8.02442	6.39709	8.46007	6.26748
Up	W09G12.4	1.97814	0.0599	6.63895	5.2449	6.58826	4.17627
Up	T26H2.1	1.97671	0.0166	6.88064	5.36851	7.8119	5.687
Up	Y105E8A.4	1.96474	6.26e-21	11.3279	9.21209	11.0624	9.27401
Up	M01D1.9	1.96199	0.0168	7.19509	4.85175	7.27875	5.7591
Up	W04E12.2	1.95941	0.00601	6.74569	5.10971	6.74977	4.74841
Up	W02G9.4	1.95724	1.09e-23	11.5568	9.58772	11.7355	9.79643
Up	F28D1.2	1.95477	3.62e-24	11.4274	9.47534	11.6087	9.66029
Up	Y82E9BR.17A	1.95349	1.69e-16	10.0616	8.11111	9.9028	7.98316
Up	F55C9.8	1.95219	0.0861	5.72211	4.30958	6.72172	4.74841
Up	Y56A3A.5	1.95184	0.0213	6.77118	5.62139	7.68689	5.25997
Up	F59C6.11	1.95137	0.0378	6.26119	4.22488	5.90578	4.49052
Up	F22E12.4A.1	1.95073	0.0156	7.19509	5.89247	8.27942	6.01608
Up	F42G9.5A	1.94833	4.02e-10	10.3145	8.18022	10.4207	8.64379
Up	F56D5.1	1.94827	0.0563	6.85702	4.38958	6.13577	5.04609
Up	T02C5.3B	1.94559	1.93e-20	11.542	9.65199	11.3849	9.39019
Up	C03D6.9	1.94473	0.0287	6.5968	4.46538	6.79086	5.22645
Up	F23D12.5	1.94431	3.74e-06	8.62313	6.88507	9.08156	7.03027
Up	Y102A5C.4	1.94205	0.0671	6.1683	5.2449	7.1996	4.65071
Up	C07D10.5.1	1.94122	0.00419	9.68282	6.88507	9.09255	7.92689
Up	Y73B6BL.269B	1.93675	0.00925	6.97142	5.68618	7.58157	5.22645
Up	C44E4.3	1.93166	4.83e-16	11.9438	10.0728	11.7285	9.73519
Up	F02E9.9B	1.93081	0.0751	12.6853	10.7655	10.8817	8.93067
Up	Y57A10A.30.3	1.92655	4.63e-05	7.67869	5.94637	7.72977	5.7591
Up	C09F9.4	1.92614	0.0094	7.50723	5.51838	6.84387	5.25997
Up	C43D7.10	1.91663	0.0792	5.87102	4.30958	5.60157	3.86389
Up	F13H8.8	1.91372	0.0125	6.44667	4.60598	6.55685	4.88357
Up	F53G12.4	1.91156	0.0696	6.69331	5.44539	6.80429	4.31029
Up	Y48A6B.10D	1.91029	0.0141	7.73807	5.28729	7.08316	5.8933
Up	R07C3.11	1.9074	0.00188	7.26854	5.2449	7.3261	5.687
Up	Y18D10A.25	1.90236	0.000499	9.35212	7.126	9.6472	7.99316
Up	VW02B12L.1.2	1.90161	2.32e-10	12.2886	10.4896	12.0112	9.98487
Up	R10E4.2I.1	1.90044	6.94e-09	11.683	9.47305	11.0969	9.57464
Up	F33E11.1	1.89304	0.0196	6.31419	4.67146	6.258	4.49052
Up	Y67D8C.5H	1.89258	0.000117	13.1743	11.5922	12.8936	10.5103
Up	F40E3.7	1.88908	0.0356	6.94925	5.86475	7.53396	4.96711
Up	ZK1053.4	1.88773	8.06e-19	11.0466	8.9766	10.8521	9.16102
Up	C03G6.15	1.88676	0.000925	10.2502	7.88826	10.5218	8.95134
Up	F42D1.2	1.88553	1.36e-13	11.4314	9.77252	11.4806	9.35185
Up	W09H1.4	1.88462	0.0976	6.06901	5.06168	6.60372	4.10429
Up	F46G11.6	1.8845	0.087	5.66885	3.82539	5.74783	4.31029
Up	ZC449.3A.1	1.88447	0.011	10.1036	7.65728	8.74078	7.76706
Up	C37H5.8	1.88303	1.5e-13	16.0923	14.4667	16.1181	13.9283
Up	R11D1.1D	1.88041	6.76e-09	9.57476	7.64102	9.25795	7.49179
Up	Y48B6A.17	1.87882	0.00106	7.48429	6.02363	7.76456	5.61111
Up	Y46H3C.6	1.87529	0.00132	7.4293	5.94637	7.62765	5.50329
Up	Y61A9LA.5	1.86559	0.0143	6.79623	5.55354	7.47637	5.25997
Up	B0513.1A	1.8655	1.29e-06	10.5692	9.19271	11.0126	8.66271
Up	F07B7.1	1.86473	0.0922	5.61355	4.53739	6.54089	4.43291
Up	F32H5.1	1.8625	1.4e-17	11.3576	9.39766	11.4722	9.70204
Up	C46E10.8	1.86084	0.00958	7.16656	5.40746	6.7636	5.04609
Up	C24H12.1	1.85899	0.0671	6.3984	4.30958	5.77539	4.59926
Up	Y32H12A.2B.1	1.85599	0.00252	8.09173	6.8712	8.91193	6.60401
Up	F36H5.4	1.85539	0.00103	7.78888	5.89247	8.12199	6.39363
Up	F54D8.1	1.85075	5.38e-09	11.575	9.58984	11.0519	9.3883
Up	R10E4.2A.1	1.84558	2.84e-20	11.8778	10.2237	11.9708	9.92996
Up	Y71A12B.17B	1.8441	0.00321	7.93702	6.64541	8.28422	5.9354
Up	VW02B12L.1.1	1.84407	1.5e-17	13.8257	11.6981	13.6349	12.0597
Up	C08F1.3	1.83949	0.0968	6.34846	4.85175	7.49306	5.63686
Up	F45E4.1	1.83927	0.0206	6.24309	4.67146	6.45829	4.70039
Up	Y17G9B.2	1.83764	0.0942	6.33143	5.10971	6.37068	4.10429
Up	Y38C1BA.2A	1.82897	0.0816	5.96239	4.03892	5.63203	4.3729
Up	T04B8.3	1.82896	4.12e-06	9.45991	7.88136	10.0284	8.03248
Up	W03F11.6C	1.82296	0.0357	12.1718	9.90942	10.2703	9.44586
Up	Y41E3.10B	1.81557	0.00315	8.02442	5.83648	7.49306	6.2
Up	F43H9.4	1.81137	0.00555	9.27625	6.75519	9.07603	7.82979
Up	C46F11.2A	1.80347	6.92e-20	12.9756	11.1874	12.7523	10.9361
Up	ZK973.8	1.80306	0.0182	6.73277	4.85175	6.38863	4.96711
Up	Y37E11AM.1B	1.79526	5.68e-06	8.47586	6.56155	8.52238	6.89815
Up	C24G6.6.2	1.7932	0.000406	8.06621	6.04849	8.0673	6.55084
Up	Y46H3B.2	1.78933	2.04e-06	8.35039	6.72467	8.59377	6.72895
Up	F44C4.4B	1.78101	1.62e-14	10.1983	8.46508	10.0776	8.27308
Up	F48E3.6	1.78083	0.000681	8.30747	6.66162	8.8614	7.03995
Up	C43E11.12A.2	1.78058	0.0869	5.74802	4.30958	5.66187	4.02852
Up	C01G5.2C	1.77895	4.69e-20	13.4205	11.5869	13.1292	11.418
Up	Y73B3B.2	1.77794	0.0623	5.82307	4.53739	6.33409	4.49052
Up	B0047.5	1.77717	0.000647	7.57394	5.68618	7.44239	5.91451
Up	T23F4.3	1.77347	0.0599	7.01475	4.67146	6.77729	5.63686
Up	F42G2.2	1.77224	8.61e-12	9.48131	7.69712	9.58628	7.85742
Up	C08F1.10	1.76753	3.35e-13	9.84466	8.08731	9.99651	8.24406
Up	C01G10.10B	1.76342	0.023	8.27665	5.77823	7.7918	6.74087
Up	ZK783.1K	1.76325	0.000647	9.94047	7.95552	9.13305	7.73166
Up	K01A11.3	1.76126	0.00319	7.15692	5.58786	7.53396	5.7591
Up	C41D11.1E	1.75663	0.0819	6.22475	4.67146	5.80243	4.24484
Up	Y71A12B.11	1.75475	4.7e-05	8.37138	6.96559	8.73378	6.71693
Up	Y49F6C.3	1.75337	0.000147	8.24516	6.25481	8.07841	6.62988
Up	F15A4.2	1.7529	0.00103	7.45313	5.65415	7.27875	5.73546
Up	ZC434.6B	1.75011	0.00413	8.85242	6.52659	8.25516	7.14235
Up	ZC204.9	1.74858	0.077	6.33143	5.36851	6.90752	4.59926
Up	W02B12.3B	1.74554	4.7e-07	8.82225	7.32223	9.09529	7.16906
Up	C45E5.6A.2	1.74058	1.11e-05	9.43022	7.42073	8.96075	7.56736
Up	W09B7.1	1.73729	0.0912	5.77347	4.73409	6.54089	4.54592
Up	ZK938.2	1.72999	0.00491	8.01378	5.86475	7.83826	6.55084
Up	F26H11.4	1.72722	0.000926	8.58411	6.95248	8.21044	6.4528
Up	C08F11.7	1.72472	0.0587	6.90387	6.02363	7.62007	5.19214
Up	F34D6.1	1.71772	0.0276	6.38195	4.73409	6.52474	5.00714
Up	C04G6.1B	1.71692	1.28e-05	8.85838	6.89881	8.57429	7.16021
Up	C32B5.16	1.71652	0.0939	6.55338	4.46538	6.74977	5.47503
Up	T27F7.4	1.71274	3.98e-10	9.97379	8.19142	9.70028	8.09881
Up	W02G9.1	1.71221	2.79e-10	9.15318	7.44901	9.22585	7.54714
Up	R09B5.4	1.70921	0.00865	6.8923	5.32847	7.2198	5.55821
Up	C01F6.3	1.70675	5.09e-11	9.22182	7.58265	9.24322	7.5128
Up	C01G12.4	1.70126	0.00719	7.03594	5.65415	7.50956	5.687
Up	M01D1.10	1.69897	0.00887	7.56667	6.14385	7.41637	5.53101
Up	C50H2.13	1.69504	0.0436	6.75849	4.79412	6.31544	5.15699
Up	F15B9.10B	1.69408	4.54e-10	11.623	9.84526	11.2205	9.64134
Up	F45D11.10	1.69339	0.00246	7.32127	5.58786	7.41637	5.8933
Up	T05H10.5C	1.691	0.0963	8.34191	6.61245	7.14783	5.71144
Up	Y4C6B.6	1.68853	0.0875	6.66638	4.53739	6.09261	5.12096
Up	F36H5.8	1.68804	0.0681	6.20618	5.20123	7.02695	5.00714
Up	C18A11.3	1.68553	0.00109	8.18003	6.25481	7.74379	6.42352
Up	ZK742.4	1.67795	0.0227	7.00404	5.06168	6.91992	5.63686
Up	R04E5.10A	1.67535	0.000798	7.87957	6.39709	7.7918	6.01608
Up	B0334.9	1.67466	0.0264	6.70658	5.28729	6.58826	4.88357
Up	K08F11.6	1.67105	7.98e-05	8.2811	6.52659	8.01047	6.5235
Up	F55C9.14	1.67042	0.088	5.72211	4.46538	5.9787	4.31029
Up	C01G6.1A.1	1.6697	5.4e-09	11.0909	9.29753	11.292	9.72922
Up	R10E4.2B.1	1.66926	7e-06	10.1746	8.86207	10.34	8.28534
Up	C48D1.1A	1.669	0.0852	6.29674	4.60598	6.77729	5.32475
Up	F40B1.1	1.66316	0.03	6.33143	4.96053	6.55685	4.88357
Up	C27A12.7A.2	1.66269	0.0557	11.0029	9.3027	9.6822	8.1399
Up	W05E10.3	1.65644	0.000493	8.39617	6.69349	7.99883	6.49563
Up	BE10.3	1.65624	0.0968	6.00599	5.10971	6.80429	4.74841
Up	Y46G5A.43	1.65308	0.0206	7.71855	6.77021	8.34984	6.07376
Up	T22C8.3	1.65303	0.00361	7.32127	5.65415	7.10504	5.63686
Up	F14H3.5	1.65224	5.69e-10	9.48131	7.7885	9.31304	7.74356
Up	T24B8.3A.1	1.64992	1.83e-37	12.1467	10.5221	12.2503	10.5808
Up	C30G4.3	1.64982	0.00324	8.68144	7.41117	9.50631	7.62638
Up	C46C2.1N	1.64865	0.00173	12.3116	11.0487	12.1594	9.91952
Up	Y34D9A.7B	1.64528	0.0617	7.16656	6.12059	7.36289	5.12096
Up	K04C2.4.3	1.64384	0.00736	9.34152	7.90877	8.93349	7.02053
Up	F28B4.3.1	1.64124	2.11e-07	14.4974	12.7521	14.879	13.3133
Up	K06A9.1B	1.63492	0.0185	9.68282	8.24617	10.7594	9.03358
Up	T02G5.4	1.63056	0.000403	9.96277	8.7902	10.1919	8.04214
Up	F59E12.10	1.62993	7.63e-09	9.45795	7.90877	9.36157	7.68307
Up	C14F5.1A	1.62777	3.05e-11	11.0453	9.63568	11.1313	9.27811
Up	F23B12.8A.1	1.62228	0.0611	8.45241	7.33239	8.34065	5.99633
Up	C32B5.15	1.6192	0.038	6.75849	4.90716	6.63414	5.41678
Up	M163.3	1.6186	0.0125	12.838	10.989	11.5385	10.3735
Up	Y32G9B.1B	1.61789	0.0155	7.06715	5.80765	7.6723	5.8933
Up	F44F1.6A	1.61714	0.000699	8.18003	6.67764	7.9693	6.31609
Up	H06O01.2	1.61646	1.03e-10	10.8961	9.07666	10.5767	9.19174
Up	K10G6.3C	1.61431	0.0425	7.97591	5.86475	7.08316	6.2
Up	T24D5.6	1.61388	0.00363	7.13745	5.68618	7.27875	5.66215
Up	Y111B2A.18.2	1.61362	0.0992	10.1948	9.82741	11.2286	8.04695
Up	F55G1.5	1.61348	0.00318	9.12874	7.81771	8.98455	7.01072
Up	E02H9.8B.1	1.61287	0.091	6.08943	5.10971	6.93221	5.04609
Up	Y38C1AA.3B	1.61234	9.77e-06	9.74525	7.99442	9.96395	8.47923
Up	M79.1B	1.61125	7.98e-05	9.09884	7.36244	9.3294	7.84643
Up	ZK430.5	1.60865	0.0055	8.13656	6.27602	8.32208	6.96064
Up	Y75B8A.19	1.60853	0.000573	8.45241	6.54417	8.25026	6.98088
Up	Y22D7AL.5A.1	1.60837	0.00446	14.3794	13.221	14.2499	11.9061
Up	C06E1.1	1.60798	0.00112	9.1312	7.06639	8.70182	7.58069
Up	T10C6.10B	1.6	0.000245	9.35001	7.69712	8.86781	7.3895
Up	F57B9.4C	1.5982	0.0946	6.10955	4.73409	6.73582	5.19214
Up	F56D1.4A	1.59283	0.023	10.8617	9.03995	11.7103	10.236
Up	F08C6.4A	1.59202	6.28e-14	11.2512	9.47075	11.0234	9.63337
Up	T02C5.3A	1.59022	1.56e-07	10.0037	8.68712	10.1687	8.30955
Up	F36H5.13	1.5889	0.0216	6.8923	5.77823	7.35378	5.47503
Up	W09G10.6	1.58488	0.0424	6.5968	4.90716	6.69311	5.38675
Up	T06D4.1B.1	1.58468	0.00696	7.14722	5.62139	7.00384	5.53101
Up	K06A1.3	1.58462	0.0584	7.01475	5.1562	7.26909	5.99633
Up	C18A11.7A	1.57767	0.0136	9.85065	8.82658	10.0009	7.67688
Up	B0391.10	1.57639	2.34e-08	9.03451	7.52182	9.00797	7.41204
Up	Y57A10A.30.1	1.57522	0.0598	8.6747	7.74353	8.85495	6.39363
Up	F38H4.2	1.57237	0.00328	7.28633	5.94637	7.49306	5.82776
Up	C08C3.4A	1.56613	0.0124	10.691	8.83375	9.5726	8.5109
Up	F49B2.2	1.56601	0.00165	7.55938	6.02363	7.4251	5.956
Up	Y51H1A.2C	1.56589	0.065	6.8923	5.99833	7.91459	5.9763
Up	Y47H10A.1	1.5601	0.0807	5.94008	4.73409	6.23834	4.65071
Up	C46C2.2.1	1.55695	5.23e-19	11.7043	10.2507	11.9277	10.2816
Up	R07E5.1	1.55532	4.31e-06	10.9467	9.30528	10.4626	9.036
Up	B0250.12	1.55085	0.0927	6.4624	4.73409	6.72172	5.47503
Up	Y66D12A.12	1.54639	0.000193	10.3956	9.26343	10.5903	8.57222
Up	T05A7.4.1	1.54545	8.39e-13	11.6767	10.2942	11.681	9.96214
Up	W07G4.5	1.54207	2.47e-11	10.769	9.10656	10.8342	9.40712
Up	ZC168.4.2	1.53838	0.0364	11.4379	8.85152	11.2667	10.3944
Up	D2096.16	1.53781	0.0138	7.67193	6.49076	7.70132	5.84994
Up	Y63D3A.2	1.5355	0.0106	6.97142	5.48235	7.06094	5.63686
Up	C02D5.4	1.53352	5.86e-09	12.4336	10.5658	12.1959	10.9801
Up	C14F5.1B	1.53172	5.02e-12	10.5286	9.0857	10.7714	9.17206
Up	Y106G6D.7	1.53167	9.33e-12	11.1035	9.53152	10.8488	9.37689
Up	C17G1.4B	1.53141	0.0124	9.3049	7.3017	9.49185	8.2975
Up	C26E6.9A	1.5299	0.000842	10.7667	9.45921	10.5023	8.67208
Up	K08H10.1L	1.52977	1.18e-09	11.5262	9.82382	11.6077	10.2287
Up	F52D1.1.1	1.52849	0.00229	8.91093	7.00422	8.36805	7.30372
Up	K07C11.2.2	1.52589	0.0901	9.45205	9.07364	11.3009	9.19391
Up	T09F5.9	1.52587	0.00669	12.0848	10.0407	12.4184	11.2049
Up	Y39E4B.14	1.52328	0.0232	7.00404	5.80765	7.07209	5.35609
Up	F07B7.2	1.51165	0.0507	8.72122	8.16325	9.6749	7.26297
Up	Y110A7A.1A	1.51056	2.09e-08	12.499	10.9882	12.1486	10.6441
Up	F21A10.2B	1.5104	1.16e-07	10.3822	9.09169	10.4294	8.69063
Up	Y48G1BM.6	1.50697	0.000238	8.72449	7.50396	9.19812	7.48472
Up	EGAP2.3.1	1.5065	0.0507	8.68815	6.39709	8.39938	7.52663
Up	F07E5.2	1.50604	0.0872	7.25956	6.14385	7.08316	5.19214
Up	F14B6.3	1.50575	0.00848	8.76946	7.68924	9.63785	7.86288
Up	Y16E11A.1	1.50406	0.0507	6.92674	5.2449	7.13725	5.8933
Up	Y73B6BL.9A	1.50397	0.0131	11.8727	10.6845	11.506	9.46754
Up	Y48A6B.10C	1.49711	0.00407	8.75356	7.67335	8.92121	6.98088
Up	T27F6.2	1.49641	0.0192	7.25956	5.62139	6.89501	5.71144
Up	C47F8.1	1.49626	0.0109	7.3039	5.68618	7.35378	6.07376
Up	C44B12.6A	1.4957	0.0915	6.78376	5.40746	7.51774	6.05479
Up	R06C7.2	1.48763	0.000179	8.63012	6.93924	8.36805	7.14235
Up	F22F4.2	1.48754	6.01e-21	12.8435	11.301	12.6364	11.2135
Up	F53A9.8	1.48405	2.68e-33	12.6378	11.1923	12.7573	11.2394
Up	Y77E11A.23	1.48289	0.0178	7.89705	6.09695	7.98709	6.81038
Up	C17E4.20	1.48151	6.45e-05	9.65227	7.89513	9.21583	8.06603
Up	W04A8.4	1.47925	1.85e-06	9.39375	8.01978	9.70387	8.15779
Up	C34E7.4	1.47832	4.59e-11	10.8528	9.49808	11.142	9.56294
Up	Y39B6A.46	1.47704	0.000775	8.77892	7.62459	8.89946	7.10595
Up	C18H2.1	1.47554	0.061	6.568	5.62139	7.16876	5.38675
Up	C23G10.7B	1.47337	0.0413	7.28633	6.04849	7.06094	5.4462
Up	C18E9.3F.1	1.47113	3.73e-05	8.44847	6.97858	8.57429	7.15131
Up	Y75B12B.4	1.46873	0.00192	8.17527	7.07851	8.62818	6.8767
Up	ZK896.5.1	1.46768	0.0271	6.98237	5.36851	6.80429	5.63686
Up	R07C3.7	1.46541	0.0307	7.56667	5.89247	7.83172	6.5909
Up	F57C7.1B.1	1.4638	0.00219	8.94493	7.43964	8.46431	7.11514
Up	R07C3.6	1.46242	5.23e-05	8.28994	6.82879	8.23049	6.83283
Up	Y54G2A.36	1.46142	0.00903	10.3843	9.6641	11.077	8.85866
Up	ZC434.8.1	1.45412	2.33e-09	14.6798	13.4984	14.7912	13.0296
Up	C49A1.4A	1.45361	2.39e-05	9.00795	7.6163	8.83545	7.3589
Up	D2096.10	1.45145	0.0827	6.73277	5.28729	6.258	5.04609
Up	Y71A12B.4	1.4495	0.000485	9.04238	7.99442	9.42818	7.61347
Up	C02F12.4	1.44693	9.18e-17	11.0718	9.54905	10.913	9.55621
Up	EEED8.15	1.44574	4.8e-05	9.39989	7.7359	9.02529	7.85194
Up	W05G11.6A.2	1.44489	0.00436	7.4132	5.99833	7.35378	5.99633
Up	F13G3.7A	1.44316	0.0555	8.9644	7.32223	7.93917	6.89815
Up	F32A5.3	1.44256	0.00888	10.3719	8.31949	10.3073	9.31843
Up	B0280.1B	1.4388	0.0324	6.8923	5.40746	7.0497	5.78235
Up	C04E6.11	1.43641	2.31e-06	10.429	8.94053	10.0707	8.71802
Up	Y113G7B.23C	1.4351	0.00198	12.3952	10.2864	12.0614	11.1849
Up	F13B10.1B	1.43123	1.25e-14	10.8609	9.56852	10.973	9.41272
Up	Y51A2D.15A	1.43017	0.0477	8.71138	7.68924	8.59377	6.617
Up	M01D1.8	1.42558	0.0148	7.39691	6.07292	7.1894	5.78235
Up	R11G11.12	1.42365	0.0696	6.70658	5.48235	7.29788	5.84994
Up	Y53F4B.2	1.42224	0.000465	8.10182	6.62902	8.15907	6.84392
Up	F21D9.6	1.41921	0.0906	7.21381	5.40746	6.52474	5.71144
Up	Y55B1BR.3	1.41674	7.43e-11	10.257	8.84088	10.4021	8.99678
Up	T09E8.1B	1.4163	7.44e-05	12.2381	11.3285	12.7567	10.8431
Up	Y5H2B.2B	1.41552	4.92e-07	8.95331	7.59114	9.05088	7.61994
Up	ZC504.4A	1.412	0.00477	9.9779	9.18713	10.8226	8.91235
Up	ZK1005.1A	1.41181	3.2e-08	10.1806	8.73384	9.94285	8.59209
Up	C28H8.6A	1.40847	4.02e-06	10.0758	8.9766	10.3753	8.67519
Up	Y39G10AL.1A	1.4075	0.00445	7.79511	6.66162	7.91459	6.30006
Up	C28C12.9.1	1.40616	0.0431	8.88781	6.77021	8.53855	7.74356
Up	M03D4.1C	1.4061	0.0714	11.2586	10.8945	12.1314	9.49067
Up	F23H11.2	1.40497	9.93e-10	10.6077	9.18433	10.3943	9.02629
Up	W09B7.2	1.40439	0.042	8.75356	8.19142	9.73753	7.63279
Up	F39H2.5.1	1.40319	0.000582	10.426	8.99909	9.92758	8.57888
Up	C28A5.4	1.40167	0.000111	8.95052	7.81771	9.11699	7.47047
Up	Y39A1A.12	1.40107	6.37e-14	12.164	10.6656	11.9018	10.6144
Up	R13A1.2B	1.40078	6.28e-07	11.1179	9.63568	10.7333	9.44404
Up	Y18H1A.6B	1.40021	0.0973	8.32909	7.75112	8.92121	6.57767
Up	F54C9.4	1.39929	0.0964	7.95382	6.82879	7.55001	5.82776
Up	Y106G6H.2A.4	1.39928	4.89e-06	9.29395	8.12286	9.47515	7.87375
Up	ZK1127.11	1.39891	2.73e-05	10.0783	8.58037	9.66757	8.41373
Up	Y38F1A.5.1	1.39745	7.85e-09	10.4068	8.98306	10.1804	8.83105
Up	F57B10.3A	1.39716	0.0614	9.94608	9.2501	10.2666	7.90056
Up	Y48C3A.11	1.39464	0.074	6.4624	5.51838	6.93221	5.29272
Up	T08A9.6	1.38695	0.0097	7.4132	6.21145	7.4076	5.9354
Up	H22K11.1	1.38452	6.47e-29	16.4526	14.9705	16.4469	15.1543
Up	T07C5.1C	1.38408	4.64e-12	10.2948	8.82299	10.1739	8.89378
Up	T08B2.5A	1.38082	2.19e-09	10.706	9.13004	10.5309	9.35185
Up	F07C6.4D	1.37964	0.00673	10.8954	10.2373	11.7032	9.66499
Up	Y39B6A.20.4	1.37735	0.000283	15.9419	14.7242	16.6493	15.1647
Up	F20C5.3A	1.37603	0.0017	8.51788	7.16062	8.2205	6.88746
Up	C17G1.4A	1.3747	1.25e-08	10.9941	9.80753	11.0342	9.46215
Up	C34G6.6A	1.36122	3.32e-06	9.13366	7.90196	9.36384	7.91115
Up	Y47G6A.31	1.35981	0.00343	7.82584	6.45402	7.63519	6.37845
Up	Y15E3A.1A.1	1.35955	0.0916	6.94925	5.36851	7.1894	6.09249
Up	F22F1.1	1.3571	0.000208	9.93061	8.59309	9.58238	8.22722
Up	C26D10.2B	1.3462	1.95e-07	9.59632	8.29892	9.78913	8.41745
Up	Y73B6BL.29A	1.34174	0.00765	9.03187	7.35249	8.42571	7.51973
Up	ZK809.5B	1.3394	1.02e-06	9.71929	8.51943	9.70387	8.23566
Up	Y57G11C.51.2	1.33931	0.00857	9.33085	8.32459	9.30597	7.56736
Up	D1007.15	1.33835	0.00648	9.21022	7.64917	8.5782	7.56736
Up	H23N18.1	1.33694	0.0496	8.64398	6.66162	8.14857	7.44155
Up	C27A7.8B	1.33672	0.011	7.45313	6.29692	7.7918	6.37845
Up	C50H11.15	1.33637	2.26e-06	9.46968	8.06312	9.24815	8.01786
Up	C47E12.3A	1.33403	3.52e-06	11.2399	9.61086	10.8448	9.83169
Up	K08F11.4B.2	1.33075	0.0217	8.08158	7.2383	8.799	7.11514
Up	B0285.7	1.32931	0.000367	9.75007	8.08731	9.37964	8.41001
Up	2RSSE.1A	1.32763	5.96e-05	9.30926	8.2622	9.60367	8.02762
Up	T03F1.10	1.32669	0.057	6.83301	5.36851	6.80429	5.73546
Up	C10C5.6B	1.32667	0.00575	10.7753	10.0864	11.4005	9.44039
Up	R03D7.2	1.32651	0.0186	11.0979	10.5386	11.7998	9.66811
Up	Y54G11A.10A	1.3239	3.65e-09	10.4007	9.26077	10.5757	9.08123
Up	K08H10.1J	1.32244	0.000358	11.0789	9.64589	11.4392	10.202
Up	R10H10.7	1.32141	2.3e-05	10.6869	9.27137	10.2691	9.07889
Up	B0336.4A	1.32064	0.00184	8.42054	6.88507	8.32675	7.24635
Up	Y54G2A.9	1.32001	0.0305	9.3136	7.46756	9.36157	8.43223
Up	W01C8.4B	1.31942	0.0164	7.58116	6.25481	7.86416	6.617
Up	Y39B6A.12B	1.31852	0.00964	9.05281	7.27035	8.65067	7.80729
Up	Y69A2AR.4	1.31851	0.00491	7.67193	6.39709	7.57374	6.30006
Up	R10E12.1C	1.31803	0.0883	8.02442	7.53947	9.14894	7.23796
Up	T25C12.3	1.31475	2.34e-12	14.361	12.9084	14.4268	13.2329
Up	Y54E10BR.1B	1.31422	0.0664	10.7926	8.57182	10.6704	9.95448
Up	F28D9.4.1	1.31419	0.0254	8.44054	6.99146	8.85495	7.66442
Up	F43C9.1	1.31159	0.078	8.00843	6.09695	7.50956	6.82165
Up	Y106G6D.5B	1.31022	5.78e-07	9.73071	8.34981	9.82418	8.59209
Up	K04G2.10	1.30843	0.00014	8.86135	7.38213	8.73729	7.62638
Up	T28F12.2A	1.30452	1.63e-07	10.5481	9.29753	10.8226	9.48004
Up	Y59A8B.11B	1.30219	0.0031	8.5769	7.02941	8.54657	7.49179
Up	F28C1.3C	1.29819	1.43e-09	10.7265	9.35096	10.4992	9.29841
Up	C47D12.1B	1.29461	5e-08	12.2235	11.0905	12.1708	10.6924
Up	C18D1.1.2	1.29284	3.36e-21	11.8396	10.6372	11.9472	10.57
Up	T24E12.11	1.29186	0.0206	7.97591	7.126	8.31271	6.617
Up	F36A4.14	1.28955	0.0843	7.67193	6.27602	6.99215	5.9763
Up	C05E11.3A	1.28917	0.00173	8.06621	6.89881	8.04484	6.69259
Up	C33G3.4	1.28914	6.29e-06	8.99177	7.64102	8.96674	7.76706
Up	F56F3.1	1.28775	4.26e-08	15.402	14.336	15.4232	13.8782
Up	F57C7.1B.2	1.28635	0.00432	9.65911	8.14608	9.03956	8.07076
Up	F27E5.1	1.2853	0.0012	10.7134	9.14164	10.8713	9.80781
Up	T07G12.11A	1.28466	0.0121	9.24475	8.11111	8.92429	7.47047
Up	Y111B2A.21	1.28382	0.0316	8.1512	7.38213	8.53855	6.75269
Up	C01G5.2A	1.28341	0.000282	9.59096	8.02605	9.25795	8.28534
Up	Y22D7AL.10.1	1.28228	3.53e-10	12.0788	11.0231	12.2992	10.7939
Up	Y37B11A.2	1.28051	1.03e-08	10.4753	9.26608	10.3832	9.03842
Up	B0035.13	1.27967	0.00947	11.2105	9.32576	11.0469	10.2403
Up	F12E12.6	1.27791	0.093	6.66638	5.65415	6.63414	5.22645
Up	K08E7.5A	1.27569	0.0932	6.43076	5.1562	6.38863	5.29272
Up	W03G11.4.2	1.27483	0.00132	9.30272	8.40379	9.61706	7.97813
Up	F42G2.6	1.27225	0.00388	8.02442	6.93924	8.05049	6.64264
Up	K11E4.5B	1.27159	0.0517	8.86727	7.29133	9.26282	8.20588
Up	T25E12.6	1.27094	6.17e-07	9.77863	8.60152	9.72345	8.37219
Up	K10H10.2.1	1.27033	0.000957	11.5709	10.5419	11.4311	9.84693
Up	Y54G2A.50	1.26974	1.79e-05	9.26059	8.02605	9.47304	8.19292
Up	T09B4.5A	1.26974	1.83e-05	12.0692	10.8953	11.8173	10.4307
Up	F59A2.1A.3	1.26616	2.19e-08	14.0699	13.0181	14.1073	12.5978
Up	Y41E3.9A	1.26561	1.08e-06	10.7427	9.26608	10.424	9.39397
Up	Y18D10A.17	1.26553	0.000697	16.0849	15.2423	16.2427	14.4518
Up	B0546.3B	1.26312	0.056	7.36378	6.57872	7.72977	6.05479
Up	C32F10.8A.1	1.26304	2.3e-05	12.7699	11.1825	12.7426	11.7501
Up	ZK863.7C	1.2627	0.0597	6.74569	5.77823	7.07209	5.66215
Up	T13F2.8A	1.26059	5.97e-23	13.4497	12.208	13.3546	12.0757
Up	Y82E9BR.1	1.26054	0.0726	7.17613	5.65415	6.77729	5.91451
Up	T26C5.3A	1.25992	9.27e-05	11.4289	10.1481	11.017	9.79357
Up	Y47G6A.10	1.25942	1.04e-11	12.1473	10.835	11.9131	10.7183
Up	Y11D7A.12B	1.25648	0.00082	10.4109	9.50931	11.0335	9.49771
Up	C30G12.6A	1.25624	0.00543	10.5155	9.20934	9.92604	8.75963
Up	F26F4.8	1.24977	2.54e-05	9.37517	8.32459	9.66204	8.24824
Up	F25G6.9	1.24873	1.79e-06	11.7638	10.3934	11.3624	10.2663
Up	F52H2.2	1.24828	0.0103	9.79737	8.0323	9.48978	8.71198
Up	Y73B3A.21	1.24778	0.000438	8.46809	7.21652	8.33603	7.14235
Up	C17G1.8	1.24722	0.00238	8.29874	6.88507	8.20538	7.16021
Up	C15H9.6A.1	1.24713	4.77e-06	14.5115	13.4463	14.3918	12.9182
Up	C09C7.1	1.24526	0.0347	8.15604	6.70916	7.57374	6.65529
Up	H24K24.3B.2	1.24298	4.82e-05	10.0936	8.61822	10.0511	9.02386
Up	Y71F9AR.3	1.24136	3.54e-07	10.1865	9.12713	10.2895	8.87227
Up	W02D3.10A	1.24112	5.62e-06	10.4139	9.03062	10.0748	9.00915
Up	D2096.1A	1.24041	0.0425	8.01911	7.21652	8.2255	6.53724
Up	C45H4.14A	1.2389	0.0672	7.73807	6.75519	7.55796	6.07376
Up	Y47D9A.2A	1.23845	0.000161	9.6052	8.5283	9.54084	8.1399
Up	C27D6.4C	1.23822	0.0768	8.35882	6.75519	8.65067	7.68307
Up	K02B12.8B	1.22895	0.0696	7.75733	6.99146	7.95732	6.2509
Up	T24C4.2	1.22868	2.44e-05	10.1924	8.74909	9.8584	8.87498
Up	T13H2.5A	1.2246	2.35e-19	12.1694	11.0325	12.2019	10.8907
Up	F25H5.5A	1.22436	6.72e-07	11.1894	9.85586	10.8537	9.76468
Up	F13G11.1C.1	1.22182	0.0984	7.31261	6.27602	7.02695	5.687
Up	T07C12.12	1.22107	0.000572	9.76442	8.29373	9.34557	8.42116
Up	R13A1.2A	1.21863	1.14e-05	10.9737	9.72126	10.6464	9.48004
Up	F14B4.1	1.21671	0.0569	7.94824	6.39709	7.36289	6.60401
Up	F39H12.4	1.21652	0.0279	7.24143	5.97259	7.17912	6.11097
Up	Y46H3B.1	1.21643	0.000146	8.82225	7.67335	9.02815	7.77867
Up	B0511.1	1.21572	0.0701	6.96038	5.77823	6.72172	5.61111
Up	C24A1.2B.1	1.21536	0.00139	8.78519	7.86045	9.03672	7.56065
Up	Y76B12C.7A.1	1.2115	0.0132	11.233	9.38063	10.6986	10.0958
Up	D2013.8A	1.21128	2.37e-05	11.0136	9.53812	10.621	9.70356
Up	Y48G1C.6	1.20746	0.0693	7.19509	6.18926	7.74379	6.4528
Up	F53B2.6	1.20712	2.84e-08	9.93907	8.75665	10.0679	8.85044
Up	C26E6.2	1.20631	7.24e-13	10.5258	9.36834	10.6057	9.36153
Up	W09C2.1F	1.20605	0.00648	8.33765	7.22745	8.15907	6.89815
Up	F27C1.6.2	1.20554	0.000102	8.67808	7.43964	8.65067	7.5128
Up	C05D9.7	1.20511	0.000944	9.84166	9.01178	10.1881	8.61818
Up	C33H5.13B	1.20101	0.000231	8.63012	7.48587	8.5782	7.3589
Up	F59G1.5.1	1.20026	0.0119	11.8202	10.9124	11.6277	10.0072
Up	R13G10.1	1.19792	1.74e-13	11.241	9.94792	11.1119	10.0171
Up	R03E1.1.1	1.19648	8.53e-05	10.7118	9.83636	11.1623	9.68363
Up	R10D12.14B	1.1959	0.0264	11.1923	10.5882	11.537	9.61568
Up	C25F6.2A	1.19375	0.00231	11.3639	10.003	10.7245	9.76613
Up	K08F4.2	1.19123	6.41e-11	14.3285	13.1533	14.1257	12.9169
Up	F45C12.15.1	1.19091	0.00746	8.96992	7.7811	9.37063	8.19725
Up	F55F3.2B	1.18926	1.12e-07	11.2116	10.0939	11.491	10.2444
Up	R02C2.2	1.18361	0.097	7.86781	6.8712	8.65067	7.38191
Up	F44A6.2.1	1.1832	0.000582	11.2826	10.3302	11.2085	9.7441
Up	ZK177.2	1.18239	0.0223	7.48429	6.23329	7.3261	6.30006
Up	M03A1.7.1	1.18207	1.72e-08	9.99559	8.76417	9.88078	8.76547
Up	K10H10.2.2	1.18181	0.00118	10.3666	9.13295	9.92604	8.82826
Up	F09E8.3B	1.18116	0.0702	7.20448	6.47251	7.68689	6.16505
Up	H12C20.2A	1.18088	7e-06	10.3047	9.0857	10.044	8.92285
Up	Y71G10AL.1A	1.18069	0.00311	10.2871	8.96359	9.73051	8.75376
Up	R07B5.9J.2	1.17938	0.0341	10.257	8.6551	9.3593	8.75376
Up	F55H2.6	1.17655	7.4e-08	13.2273	12.0627	12.9718	11.7833
Up	Y23H5A.1A	1.17652	4e-05	9.08874	8.05087	9.16985	7.87915
Up	2L52.1	1.17446	0.0822	7.4132	5.89247	7.22979	6.43823
Up	C46G7.5	1.17158	0.0925	8.26324	7.77366	8.86781	7.02053
Up	F57C12.5B	1.17069	3.68e-06	10.4676	9.08269	10.2895	9.33622
Up	M01E5.2	1.17053	0.00425	9.26732	8.14608	8.96075	7.76122
Up	F21A3.5	1.16909	0.000741	8.94773	7.70496	8.68376	7.63279
Up	T22A3.8	1.16898	7.05e-06	10.423	9.17871	10.1332	9.06473
Up	F08G12.10	1.16878	1.23e-21	11.7005	10.4941	11.6599	10.5328
Up	Y75B8A.13	1.16828	8.05e-12	10.3456	9.20105	10.3572	9.17646
Up	R08C7.10A	1.16798	0.0031	9.48131	8.67519	9.73753	8.20157
Up	ZK632.2	1.16537	3.64e-05	11.4334	10.022	11.0003	10.1176
Up	Y75B8A.22.1	1.16416	3.31e-14	12.9443	11.8177	12.8357	11.6327
Up	Y65B4BR.4A	1.16281	0.00349	13.1303	12.1122	12.7696	11.3998
Up	C49H3.10B	1.16271	0.00396	9.3136	8.36473	9.2506	7.85742
Up	F46B6.6A	1.16239	1.05e-11	11.2759	10.1336	11.1688	9.99237
Up	Y50D4C.2	1.16087	0.00555	9.14101	8.36967	9.48352	7.9476
Up	ZK673.1A	1.16076	0.0251	8.58051	7.126	8.05049	7.27121
Up	R09B5.3	1.16042	0.0027	9.81739	8.39896	9.89026	8.94877
Up	R02D5.1	1.15988	0.00304	8.82225	7.47675	8.85495	7.87915
Up	B0281.5A	1.15823	0.000511	8.64398	7.43964	8.71255	7.62638
Up	M01E11.3	1.15788	0.000835	9.88171	8.47428	9.46672	8.60193
Up	ZK1290.4A	1.15709	0.00318	9.81126	8.2833	9.45399	8.67829
Up	K08B4.1B	1.15536	0.00016	11.829	10.9047	11.7986	10.3677
Up	K11C4.3B	1.1535	0.045	11.1247	10.4446	11.1779	9.3596
Up	C01G8.5B	1.15242	0.00889	11.7203	10.4434	11.0126	10.0498
Up	C16H3.3A	1.15181	0.00103	8.65429	7.41117	8.70541	7.66442
Up	M05D6.6.3	1.15061	0.0182	8.70147	7.38213	8.93654	7.93728
Up	Y65B4BR.5B	1.1504	0.000115	14.0242	13.199	14.1513	12.6224
Up	C06G3.10	1.15035	0.000762	11.2005	9.80935	10.6455	9.79643
Up	Y49F6B.10	1.14975	0.0412	8.10182	7.38213	8.3905	6.82165
Up	C50E10.4B	1.14831	0.00484	9.74203	8.27279	9.72875	8.85593
Up	Y71G12B.15A.2	1.14739	0.056	10.7659	10.1102	10.8415	9.00668
Up	F26F12.3A	1.14677	0.000172	12.5652	11.7741	12.7864	11.2473
Up	W06A11.4	1.14646	0.0696	7.19509	6.41632	7.70849	6.31609
Up	F54C9.9	1.1438	0.0013	10.7322	9.3359	10.1881	9.35766
Up	F11A6.2	1.14315	0.00977	8.16087	7.29133	8.34984	6.97079
Up	F29G9.6A	1.14144	0.0466	8.91665	7.36244	8.24041	7.61347
Up	F56E10.1	1.14056	0.00145	8.73425	7.71276	8.66915	7.43423
Up	F26F12.7	1.13932	5.07e-14	13.5052	12.4202	13.415	12.2173
Up	ZC434.8.2	1.13887	0.0194	12.5907	11.8339	12.532	10.85
Up	M116.4	1.13768	0.0246	8.16087	7.04185	8.53855	7.41948
Up	C27A12.3	1.13759	5.69e-10	10.9661	9.87509	10.8856	9.70661
Up	C04D8.1F	1.13434	1.29e-05	10.8713	9.65199	10.545	9.52036
Up	F58A6.1	1.13411	0.0923	8.39207	6.69349	7.87693	7.32763
Up	T19D12.1	1.13296	0.0207	9.33299	8.24079	9.87601	8.72704
Up	F57B9.6A.1	1.12822	0.0142	15.1088	14.3143	14.958	13.3385
Up	F22D6.8.1	1.12822	0.0139	8.18952	6.84306	7.93917	7.07804
Up	JC8.3C.1	1.12777	0.0729	13.641	13.5193	14.7989	12.8045
Up	F57C7.1A.1	1.12737	3.3e-08	10.5845	9.58772	10.7935	9.55115
Up	70130	1.12656	3.48e-07	11.769	10.5419	11.4585	10.4526
Up	ZC373.5	1.12617	0.0598	7.7637	6.31751	7.4076	6.66783
Up	ZK1010.10	1.1235	0.0374	7.4293	6.50878	7.47637	6.21717
Up	T04D1.4	1.12307	3.32e-06	12.6516	11.6502	12.5199	11.2541
Up	F39G3.1	1.12181	0.00278	9.02923	7.71276	8.68739	7.80729
Up	M116.1	1.12172	0.0199	8.14633	7.09053	8.52238	7.38191
Up	K04A8.6	1.12063	1.6e-10	11.1929	9.96597	11.1675	10.1515
Up	T04A8.12	1.12028	0.0124	10.4099	8.88641	9.74452	9.10679
Up	C15C7.5	1.11984	1.92e-06	11.2052	10.302	11.5385	10.2255
Up	F59A1.9	1.1195	0.00903	7.92002	6.7998	7.79853	6.74087
Up	C31C9.2	1.11942	0.000279	13.2696	12.5705	13.8076	12.307
Up	D2085.3	1.1187	0.00592	10.0382	8.68315	9.46672	8.65643
Up	T10C6.7	1.1183	0.000516	10.0732	9.05842	9.89811	8.67208
Up	F31C3.5	1.11785	4.54e-05	11.5777	10.4493	11.2539	10.156
Up	C50D2.6	1.11774	0.0989	7.44523	6.52659	7.24957	5.9763
Up	C09E7.6	1.11743	0.00369	8.47586	7.19442	8.36805	7.44155
Up	F54B3.3	1.11595	8.01e-05	11.7827	10.6514	11.4322	10.3416
Up	F13C5.2	1.11464	1.22e-06	10.5221	9.60458	10.7013	9.39774
Up	B0336.9D	1.11323	9.26e-05	10.3966	9.03995	10.2859	9.40337
Up	K09H11.1	1.11297	3.44e-05	10.0898	8.95704	9.85356	8.77998
Up	F53C11.7.2	1.11016	0.024	9.18909	7.63283	8.84198	8.17106
Up	F56F10.1.2	1.10981	0.00757	9.43819	8.06921	9.51247	8.62462
Up	F13H8.10A	1.10877	0.000715	9.39375	8.17458	9.51859	8.51784
Up	Y48A6B.10A	1.108	4.5e-05	10.336	9.46615	10.4951	9.14765
Up	C16C2.2A.1	1.10778	0.00217	8.82833	7.56553	8.56247	7.65185
Up	T28F2.4A	1.10732	0.000246	9.23103	7.9751	9.17245	8.22297
Up	ZK856.13	1.10667	8.59e-06	11.7272	10.5679	11.4005	10.3629
Up	F26F4.7	1.10356	4.62e-05	13.0285	12.1026	12.9327	11.6142
Up	H15N14.1E	1.10318	3.57e-07	11.0576	10.1595	11.2896	9.99237
Up	Y34B4A.7.2	1.10296	0.000231	9.45402	8.16325	9.31539	8.41001
Up	Y71H2AM.23.1	1.10286	4.24e-15	12.9777	11.8316	12.8134	11.7597
Up	F52F12.6A	1.09876	1.94e-05	9.57476	8.34981	9.46249	8.50392
Up	F58B3.9	1.09714	0.000132	12.4423	11.7181	12.8784	11.4291
Up	ZK185.1C	1.09506	0.00292	8.28994	7.21652	8.20538	7.13334
Up	ZK858.1	1.09506	3.93e-07	13.9015	12.9804	13.8889	12.5955
Up	ZC506.3.1	1.09363	0.000384	9.3394	8.28852	9.17762	8.06128
Up	F36A2.3	1.09309	3.32e-05	11.865	10.604	11.9809	11.0289
Up	F42G9.2	1.09282	1.05e-06	10.9305	9.96271	10.899	9.67589
Up	W06D4.6	1.09226	9.88e-07	10.5764	9.41927	10.3515	9.3421
Up	ZK858.10	1.09003	0.00724	8.70478	7.72823	8.55851	7.37428
Up	T07A9.7	1.08906	0.0271	7.86189	7.02941	8.27942	7.01072
Up	F20B6.2	1.08884	3.22e-09	14.3435	13.3408	14.2347	13.048
Up	C53B4.4E	1.08767	0.000132	11.6721	10.5582	11.3139	10.2652
Up	F27E11.3A	1.0876	0.0706	7.98138	7.05417	7.7368	6.50963
Up	C47E8.5.3	1.08676	0.0942	14.9218	13.5558	13.6123	13.0486
Up	F56A8.3B.2	1.08632	0.0162	10.3317	9.46845	10.1425	8.76839
Up	F59A6.6D.2	1.08616	0.0383	8.08158	6.69349	7.87693	7.11514
Up	Y48G9A.11	1.08586	0.000398	9.34152	8.25154	9.13571	8.08017
Up	Y47G6A.25	1.08423	8.72e-06	10.2671	9.00545	10.1531	9.2471
Up	ZK287.2C	1.08417	0.0895	7.10774	6.33782	7.59709	6.31609
Up	C01H6.9	1.08278	0.00209	9.76442	8.77539	9.55681	8.37984
Up	K09E9.3	1.08252	4.56e-07	10.1746	9.10656	10.0609	8.97676
Up	R11E3.6A	1.08189	3.02e-19	11.8516	10.8224	11.9115	10.781
Up	Y9D1A.1	1.08061	0.00159	10.706	10.0141	11.2066	9.77775
Up	ZK783.4	1.08028	7.74e-09	10.5164	9.41449	10.3965	9.3499
Up	Y22D7AL.7	1.07923	0.00405	10.6279	9.89921	10.7876	9.31246
Up	F57G4.4	1.07833	0.0307	7.87957	6.96559	8.28901	7.11514
Up	ZC308.1A	1.07563	7.77e-06	13.163	12.282	13.1529	11.8529
Up	T08H10.1	1.07496	4.92e-11	12.1643	10.9458	12.0659	11.1321
Up	Y48A6C.3	1.07372	0.000698	9.76601	8.79755	9.62844	8.45049
Up	Y116A8C.22	1.07232	0.0609	7.40508	6.18926	7.15834	6.31609
Up	R13H4.4B	1.07182	0.0039	11.5416	10.8457	11.7117	10.203
Up	Y37E3.11A	1.07068	6.38e-07	12.2061	11.3139	12.2414	10.9764
Up	F52C9.8B	1.06996	1.13e-23	13.0794	12.0447	13.0569	11.9524
Up	Y35H6.3	1.06871	4.46e-05	9.14101	8.10519	9.23332	8.15334
Up	Y116F11B.10B	1.06797	0.0867	7.77634	7.13763	8.02775	6.53724
Up	Y43F8C.6B	1.06759	0.00918	9.64021	8.73384	9.46037	8.21017
Up	Y71G12B.24A	1.06755	0.032	10.2205	9.16456	9.6749	8.60845
Up	F54F11.2A	1.06753	1.76e-08	13.8803	12.9247	14.186	13.0217
Up	Y37E3.11B	1.06617	0.0158	8.88197	7.82492	8.53855	7.49883
Up	CD4.10	1.06497	0.00435	8.43258	7.5569	8.55056	7.32763
Up	C41D11.3C	1.06333	0.000589	11.6712	10.5593	11.2539	10.259
Up	C33H5.13A	1.06261	0.000497	11.0322	10.3136	11.4717	10.0958
Up	ZC84.3	1.06257	0.000636	11.7232	10.7561	11.4717	10.2928
Up	Y38C9A.1	1.06144	1.01e-06	11.588	10.7542	11.8387	10.5583
Up	B0047.3	1.06106	0.0468	7.44523	6.3776	7.62765	6.62988
Up	C44B9.5	1.05976	3.12e-07	10.6977	9.5534	10.4899	9.53069
Up	T22C1.4	1.05408	0.00302	9.53439	8.2833	9.14102	8.32942
Up	C44B7.11	1.05406	0.00966	9.87731	8.4324	9.65279	8.96156
Up	C29E4.13C.4	1.05367	0.0755	8.56965	7.09053	8.53049	7.83536
Up	F36H1.2I	1.05172	0.0503	10.5935	9.44055	9.84384	8.96156
Up	F55A11.4B	1.05102	0.00199	10.1445	9.00227	9.73753	8.81423
Up	F26H11.2K	1.04893	1.86e-09	12.5026	11.2795	12.3288	11.4556
Up	C28C12.10B	1.04718	0.0011	10.0184	8.80121	9.62844	8.79149
Up	C44B9.4	1.04707	2.81e-11	11.7227	10.7256	11.6599	10.5642
Up	Y110A7A.16	1.04499	5.79e-06	11.0282	9.97248	10.8019	9.77775
Up	C35E7.6	1.04448	0.0454	9.00257	7.67335	8.37708	7.71363
Up	C35E7.5A	1.04405	1.65e-12	12.0692	10.9334	12.0572	11.1018
Up	Y48G1BL.2A	1.04262	3.51e-10	11.6503	10.5463	11.4722	10.5007
Up	K09B11.1C	1.04184	0.036	9.30053	8.13451	8.71966	7.87375
Up	Y32F6A.4	1.0418	0.0079	10.2926	8.84088	9.94588	9.30645
Up	C28C12.9.2	1.04169	0.0371	9.69452	9.06453	9.84871	8.3215
Up	F46F6.2B	1.04107	0.00057	8.95609	8.06312	9.05651	7.8899
Up	D2021.1	1.03766	1.52e-08	10.7619	9.67412	10.6124	9.63656
Up	M6.1A	1.03589	6.36e-12	12.4161	11.2729	12.3958	11.4623
Up	Y54E5B.2	1.03439	1.09e-06	9.82654	8.7791	9.748	8.74194
Up	Y80D3A.3	1.03269	0.0741	7.12761	6.21145	7.38094	6.31609
Up	Y48A6C.1	1.03139	2.99e-05	9.73881	8.69894	9.59016	8.5855
Up	F31E9.6	1.03125	0.0377	7.53726	6.47251	7.61245	6.66783
Up	Y37E3.17A	1.03062	5.9e-11	13.4823	12.508	13.3865	12.2949
Up	C07H6.6	1.03059	1.3e-05	11.233	10.3775	11.2588	10.0402
Up	M03C11.8	1.02979	1.24e-05	11.6918	10.6331	11.4115	10.4215
Up	T01C3.8A	1.02925	1.41e-06	10.5701	9.42876	10.3617	9.46035
Up	F09F7.5A.1	1.02719	0.0854	8.87317	7.51292	9.08981	8.31355
Up	ZK470.2A	1.02712	5.09e-05	10.025	8.94053	10.1518	9.18303
Up	D2005.5	1.02527	2.29e-09	11.5741	10.5375	11.4224	10.415
Up	Y110A7A.18	1.02399	3.93e-05	12.2762	11.5383	12.5043	11.1843
Up	B0414.5	1.0234	1.78e-12	12.7341	11.7981	12.7257	11.6114
Up	C37H5.6B	1.02254	0.00217	14.0907	13.4053	14.1817	12.7506
Up	W02B8.2	1.02247	9.61e-08	12.1104	11.2617	12.201	10.9976
Up	Y55F3AR.3A	1.02239	1.9e-05	13.6021	12.5627	13.281	12.2812
Up	T05A6.2B	1.02072	4.45e-07	10.1347	9.20934	10.2727	9.16986
Up	W04A8.7	1.0202	5.17e-05	11.6691	10.6514	11.3949	10.3773
Up	T10F2.2	1.01928	0.000123	10.6042	9.4264	10.2715	9.43856
Up	T07C4.9A	1.0188	7.41e-07	11.1498	10.2786	11.412	10.2621
Up	T01G1.1D.2	1.01807	0.0434	7.88542	6.8712	7.62765	6.66783
Up	W02D3.9.2	1.01755	0.0573	11.1953	10.3428	10.7585	9.49243
Up	C45B11.1A	1.01694	0.00838	10.8757	10.1709	10.9246	9.53412
Up	T08G11.4A.2	1.01556	0.0626	9.11138	7.81771	8.42571	7.79591
Up	R13A5.7	1.01534	0.000645	8.75036	7.77366	8.82889	7.80161
Up	W04D2.6C	1.013	1.79e-06	11.3057	10.4963	11.5525	10.3474
Up	F47G3.2	1.01256	0.0722	7.46098	6.62902	7.4251	6.28386
Up	K06H7.6	1.01193	0.000321	11.106	10.0251	10.7464	9.8261
Up	M03C11.3A	1.01166	0.000108	10.686	9.8541	10.7049	9.50122
Up	F08G5.1A	1.01068	3.45e-06	11.6138	10.5754	11.3675	10.3944
Up	ZK856.12.1	1.00927	0.000519	11.7047	10.7979	11.4983	10.3668
Up	R09E10.7	1.00805	0.00455	10.6852	9.42876	10.1583	9.45494
Up	F21A10.2A.1	1.00658	0.00684	9.79892	8.62236	9.96694	9.10448
Up	F08F1.5	1.0065	0.0664	7.58116	6.50878	7.29788	6.43823
Up	T08B2.11	1.00624	0.00345	9.26283	8.39896	9.19302	8.04695
Up	W01C8.3	1.00523	0.0183	9.02659	8.3548	9.22585	7.87915
Up	ZC204.2	1.00515	0.000123	10.1408	9.28973	10.4488	9.31445
Up	Y32H12A.8	1.00345	2.42e-05	12.3407	11.3864	12.124	11.0649
Up	Y18H1A.6A	1.00217	0.0149	11.1793	10.3264	10.888	9.68826
Up	C34B2.7.1	1.00172	2.79e-06	12.0637	10.8729	12.0256	11.1968
Up	Y87G2A.5	1.0011	2.01e-11	12.8274	11.8573	12.723	11.6903
Up	Y71H9A.3.1	1.00101	0.002	9.57476	8.40859	9.24322	8.44321
Down	Y45G5AL.1A	-1.0001	1.49e-06	10.1542	11.3068	10.2223	11.0554
Down	Y71F9AM.5B	-1.00068	0.0596	7.89705	8.58886	7.26909	8.61818
Down	F58D5.2A	-1.00084	0.0858	6.66638	7.62459	7.02695	8.01295
Down	F57B1.4.2	-1.00159	0.0259	11.3402	12.9662	11.9908	12.3798
Down	C53D5.5A	-1.00203	0.0158	8.35039	8.99909	8.16429	9.46754
Down	T05B11.4	-1.00328	0.0568	7.17613	8.2833	7.67961	8.57222
Down	Y71F9AL.14.1	-1.00416	0.00908	9.24247	10.6706	9.74452	10.3416
Down	D1086.12B	-1.00466	0.0295	7.32987	8.10519	6.96847	8.18422
Down	F53C11.1A	-1.00481	0.0152	7.96491	8.92383	7.62765	8.66271
Down	Y105E8B.1D	-1.00502	3.75e-11	11.9609	13.1139	12.1102	12.966
Down	F25H2.6.2	-1.00595	0.0532	7.90858	8.6551	8.11661	9.29437
Down	F26D11.1.1	-1.00663	0.0039	9.4362	10.6615	9.96545	10.791
Down	M03F4.2A	-1.00711	0.000331	13.6872	14.9353	13.6783	14.3936
Down	F53H4.2.1	-1.00813	0.00134	10.9832	11.6147	10.7654	12.1123
Down	C26G2.2	-1.00884	0.00916	7.27746	8.14608	7.13725	8.24824
Down	T18D3.4	-1.00993	1.64e-07	8.98089	9.96923	8.94567	9.96595
Down	F55C12.1B	-1.00995	0.0519	8.64398	9.11247	8.23546	9.73221
Down	Y54G2A.3A	-1.01005	0.000648	9.43819	10.3225	9.59404	10.7001
Down	C17G10.5.1	-1.01114	0.00321	12.2778	13.6325	12.948	13.6911
Down	Y46G5A.19A.1	-1.01309	0.000222	8.39617	9.48903	8.62818	9.55284
Down	K07C11.5	-1.01352	0.00242	8.71138	9.44991	8.55454	9.80922
Down	K07D4.9.1	-1.01553	0.044	7.29514	8.49251	7.24957	8.00803
Down	F46H5.7A.2	-1.01609	0.00947	9.45008	10.9124	9.91524	10.484
Down	Y67D2.5	-1.01706	1.37e-05	9.35634	10.3714	9.54685	10.5566
Down	C46F4.1B.1	-1.01805	0.0729	6.50861	7.69712	6.98036	7.80729
Down	T19B10.2.2	-1.02122	0.00254	11.6576	12.7153	12.1427	13.1357
Down	C31E10.8	-1.02126	0.0673	6.69331	7.41117	6.45829	7.71363
Down	F56H9.2A	-1.02196	0.00377	12.0075	13.4413	12.6953	13.385
Down	C31H5.6B	-1.0227	0.0229	6.82086	7.7885	6.69311	7.71967
Down	VZK822L.1A.2	-1.0237	0.000398	10.5398	11.243	10.17	11.5201
Down	C02F12.3.1	-1.0248	0.0201	6.79623	7.93567	6.95648	7.81858
Down	F31C3.6A	-1.02658	0.00103	7.73159	8.81214	7.90839	8.85866
Down	F23F1.6	-1.02694	0.00874	7.94264	8.69894	7.82514	9.07419
Down	F56F11.3.2	-1.0278	0.000461	8.9252	9.74427	8.8742	10.0782
Down	T24H10.7B	-1.02862	0.00524	8.92235	9.77252	9.09802	10.2569
Down	C03G5.2	-1.02891	0.000398	9.80664	11.1361	10.0804	10.796
Down	R06F6.6	-1.02891	0.028	8.10683	8.71843	7.7918	9.19174
Down	D1025.6	-1.02913	0.0026	8.85242	9.8541	9.15943	10.1987
Down	H41C03.1	-1.02925	0.0882	7.13745	7.74353	6.61901	8.05174
Down	T28C12.4A.2	-1.0294	0.0269	9.63328	10.1808	8.96075	10.5208
Down	D1009.1A	-1.02988	4.6e-09	10.8096	11.7497	10.5903	11.7151
Down	C17H12.11.1	-1.03086	3.78e-05	8.45635	9.37818	8.37708	9.49771
Down	F25B4.8A	-1.03104	0.0969	6.55338	7.7885	7.15834	7.98817
Down	Y49E10.29	-1.03218	0.0188	7.0774	7.9686	6.8308	7.96803
Down	Y79H2A.2A	-1.03228	0.0285	7.43729	8.54586	7.88328	8.82826
Down	F53F4.5A	-1.0328	0.0266	8.69482	9.26077	8.43437	9.8661
Down	C54D10.13	-1.03295	0.0809	6.65273	8.07527	7.11586	7.72568
Down	ZK813.3	-1.03463	7.58e-08	13.5945	14.4376	13.5629	14.7695
Down	F21A9.2	-1.03555	0.0998	5.96239	7.17197	6.17768	6.95041
Down	W07E11.2	-1.0372	0.0309	8.01378	8.99909	7.56587	8.64379
Down	Y110A2AL.8B	-1.03889	0.0487	8.69149	10.3007	9.21834	9.65084
Down	F40E10.6.2	-1.03946	5.52e-11	10.6666	11.8136	10.7236	11.6482
Down	C53B7.2	-1.03993	0.00206	10.5407	11.9555	11.1347	11.8553
Down	R11D1.9	-1.04069	6.54e-06	9.54181	10.4469	9.27976	10.4599
Down	W02H5.8	-1.04187	5.82e-06	9.3394	10.4861	9.59983	10.5388
Down	D1086.10C	-1.04265	0.0533	11.0149	11.5735	11.2521	12.605
Down	W01D2.1.3	-1.04345	4.92e-05	10.737	12.076	11.0299	11.7739
Down	K02H8.1C	-1.04448	0.0956	7.49198	9.15028	8.32208	8.82826
Down	C03G5.7.1	-1.04588	0.00971	7.54467	8.65914	7.41637	8.34902
Down	VZK822L.1A.1	-1.04739	5.66e-06	12.4969	13.7747	12.9131	13.7589
Down	Y18D10A.23	-1.04766	1.06e-06	8.95052	9.92461	8.96674	10.0712
Down	M01A8.1A	-1.04955	0.00133	8.17527	9.45224	8.40821	9.21114
Down	ZC477.9C	-1.04959	2.87e-06	9.30272	10.5154	9.45824	10.3347
Down	T07F12.1	-1.05154	0.0742	6.04831	7.01687	5.9787	7.02053
Down	C34G6.2	-1.05406	0.000118	11.0673	12.155	11.4338	12.4586
Down	F56F3.2B	-1.05418	1.02e-05	9.70943	10.5733	9.64347	10.8657
Down	F43G6.8	-1.0542	0.00217	7.42127	8.53711	7.60479	8.56888
Down	ZK822.4	-1.05504	0.000751	8.68815	9.63773	8.84524	9.97481
Down	Y47D3B.2B	-1.057	0.00317	7.96491	9.20382	8.02775	8.8614
Down	F56E10.4.1	-1.05756	1.47e-08	13.9807	15.1512	13.9076	14.8356
Down	W06A11.1	-1.05936	0.0778	5.94008	7.00422	6.11435	7.07804
Down	C03G5.8	-1.05951	1.22e-16	10.7855	11.8783	10.7645	11.7865
Down	F13D12.8	-1.05983	0.0995	6.49337	8.0008	7.10504	7.71363
Down	C29F7.3	-1.06277	7.27e-09	9.71108	10.817	9.87442	10.89
Down	C44B12.5	-1.06278	5.69e-10	16.6409	17.902	16.9172	17.7927
Down	F20A1.1	-1.06303	0.000645	9.40804	10.7476	9.57848	10.3327
Down	F28H6.1A	-1.0644	1.09e-06	8.70478	9.79105	8.819	9.84831
Down	ZC376.7B.1	-1.06477	0.00164	8.99718	10.2707	9.00506	9.81487
Down	R153.1H	-1.06859	0.00446	7.28633	8.39412	7.50956	8.50741
Down	T03E6.7B.1	-1.06948	0.0455	7.20448	8.5589	7.30734	8.00309
Down	H02I12.6	-1.07224	0.0301	8.15604	9.51155	8.15383	8.84768
Down	F41B4.3	-1.07514	0.054	7.63075	8.97335	8.36805	9.23241
Down	T05D4.4A	-1.07558	0.000669	7.90858	9.02437	8.138	9.15435
Down	F42E11.4	-1.07588	0.0555	6.568	7.43964	6.2184	7.44884
Down	F47G3.4	-1.07599	0.00738	7.62377	8.50154	7.65757	8.87498
Down	T03E6.7A	-1.07759	6.54e-09	15.1423	16.4218	15.2503	16.1111
Down	F09E10.3	-1.08007	5.04e-10	9.50999	10.5243	9.40632	10.5456
Down	C14A11.3B	-1.08101	8.27e-05	8.14633	9.12421	8.12734	9.28423
Down	Y47G6A.33	-1.08103	1.18e-05	9.36892	10.2521	9.12236	10.3982
Down	W08A12.1C	-1.0813	0.0766	8.03498	9.01809	7.35378	8.54868
Down	T02G5.13B.1	-1.0823	6.02e-05	8.50274	9.66812	8.75469	9.74706
Down	T04C9.4B	-1.08254	2.07e-05	8.65087	9.8803	8.89004	9.8205
Down	M05D6.6.2	-1.08421	0.000733	8.55137	9.49356	8.20538	9.4349
Down	F08A8.2	-1.08442	0.058	8.03498	8.61822	7.37194	8.98179
Down	Y37D8A.15	-1.08477	2.27e-06	8.82833	9.82562	8.65809	9.8219
Down	Y66D12A.20	-1.08478	0.0128	7.49198	8.65914	7.90839	8.89911
Down	C28H8.11A.1	-1.08741	0.00281	9.49668	10.5188	9.85356	10.9826
Down	F20D6.4B	-1.08774	0.035	7.61675	8.37459	7.6723	8.9918
Down	Y110A7A.21	-1.09027	0.0492	6.10955	7.20551	6.2774	7.27941
Down	F09A5.4B.1	-1.09067	0.0109	7.70538	8.90354	8.15907	9.14092
Down	C05E11.8A	-1.09128	0.00269	7.66515	8.65105	7.78504	8.93846
Down	B0457.6	-1.09251	0.00116	8.2811	9.62951	8.66178	9.50297
Down	Y38F1A.6.1	-1.09257	0.0614	10.1457	10.5221	9.99358	11.6024
Down	Y69A2AL.2	-1.09318	1.56e-06	8.82529	10.0468	8.9727	9.92605
Down	R05D3.9	-1.09406	0.0706	9.06317	9.44758	8.75123	10.4029
Down	F54E2.1	-1.09436	3.62e-07	10.2135	11.2443	10.3572	11.5014
Down	F55B11.2.1	-1.0947	0.00417	11.0394	11.6763	10.9107	12.3781
Down	K11D9.2B.2	-1.09546	0.00848	11.1733	12.8257	11.6792	12.1904
Down	C23H5.8C	-1.09567	0.0301	6.3984	7.44901	6.31544	7.38191
Down	ZK896.7	-1.09622	0.000182	10.3498	11.243	10.4541	11.7121
Down	B0513.5A	-1.0967	0.056	7.67193	8.3795	6.99215	8.51784
Down	ZK1320.10	-1.09695	0.057	6.1294	7.11427	6.23834	7.35114
Down	F56A4.12	-1.09857	0.00325	8.35039	9.59407	8.81236	9.7792
Down	F47B7.1	-1.10153	8.31e-10	10.2948	11.5251	10.364	11.3265
Down	Y59A8B.20	-1.10273	0.0609	7.01475	8.46969	7.1996	7.84643
Down	F13A7.11	-1.10372	0.0748	6.71973	7.48587	6.77729	8.09417
Down	ZK909.2H	-1.10434	0.00473	7.88542	9.09766	8.30328	9.29841
Down	ZC101.2L	-1.10439	0.000121	8.06106	9.0857	7.8896	9.05522
Down	ZK593.5D	-1.10439	0.00737	7.71198	9.13585	8.06172	8.82547
Down	K08E3.1	-1.10482	0.00506	8.31616	9.1955	8.41699	9.68672
Down	D2030.2A.2	-1.10501	3.65e-06	8.94773	10.1836	9.20067	10.1737
Down	C53B7.3A	-1.10502	0.0466	9.14345	10.2003	9.79587	10.9231
Down	C50B8.6	-1.10645	0.0447	6.3653	7.71276	6.7636	7.5873
Down	T24A11.3	-1.1068	6.47e-05	8.87904	9.80023	8.58601	9.87829
Down	F42G4.3A.2	-1.10689	4.31e-06	10.0745	11.3036	10.4163	11.4134
Down	C18C4.3.2	-1.10755	0.0291	6.93804	8.33473	7.16876	7.92166
Down	T12B5.14	-1.10838	0.0761	6.58247	7.31201	6.15688	7.5873
Down	C31H5.6A.1	-1.10845	0.0771	7.3887	8.67519	8.15383	9.12054
Down	C16C8.4	-1.10996	0.015	9.05021	9.69001	8.89946	10.3868
Down	B0350.2F.2	-1.11099	0.045	10.0224	11.0777	9.2555	10.4481
Down	F58G4.1	-1.11126	0.00319	7.66515	8.99589	8.05611	8.9462
Down	C18A3.4A.1	-1.11247	0.000798	8.28994	9.17871	8.2255	9.52036
Down	Y54G2A.14.1	-1.11305	0.000686	9.93625	10.8341	10.0721	11.3506
Down	F54E12.4	-1.11448	0.0233	8.14145	9.56206	8.17984	8.89111
Down	F11C7.5	-1.11456	2e-14	11.7232	12.9416	11.9193	12.9347
Down	T19D12.4A	-1.11644	0.0186	8.83741	10.485	9.34787	9.91031
Down	R07E4.6C	-1.11715	0.082	8.11681	9.98058	9.11968	9.62374
Down	K08E5.3A	-1.11736	0.011	8.95331	10.5143	9.67673	10.4289
Down	T27C4.2	-1.11748	0.0946	6.04831	7.50396	6.40637	7.09671
Down	Y55B1BL.1	-1.11751	7.28e-13	9.65398	10.817	9.72875	10.7939
Down	M01G12.9	-1.11872	0.0299	7.77634	8.54586	7.83826	9.20255
Down	F58H1.7A	-1.11875	0.0647	5.89441	6.93924	5.85503	6.94011
Down	C38C3.5C	-1.11895	1.99e-13	9.63848	10.7608	9.62086	10.7288
Down	Y59C2A.1	-1.12263	0.045	7.92002	8.59309	7.92078	9.36346
Down	C10G8.8A	-1.12419	0.000352	8.82529	9.90773	9.08431	10.2297
Down	F42F12.7	-1.12433	2.49e-13	10.3925	11.6168	10.542	11.5652
Down	W07G1.3.1	-1.12474	4.37e-06	9.22413	10.3238	9.01087	10.1537
Down	Y64G10A.6	-1.12557	0.051	6.14898	7.07851	6.04812	7.27121
Down	F32B5.6K	-1.12752	3.59e-06	8.29874	9.38796	8.21044	9.35766
Down	F55B12.5.1	-1.12896	0.0274	9.61755	10.1509	9.43468	11.0253
Down	T23F2.2A	-1.12897	0.0849	6.26119	7.04185	5.88062	7.27941
Down	Y54F10BM.13	-1.13044	0.057	6.18736	7.07851	6.13577	7.39706
Down	C17G1.2	-1.13136	2.39e-05	9.99829	10.8962	9.96395	11.2946
Down	F59C12.4	-1.13139	7.41e-09	9.98881	11.0792	10.1158	11.2773
Down	C11E4.1	-1.13151	5.42e-05	10.0369	11.3525	10.4795	11.4533
Down	R08F11.3	-1.13175	0.0634	7.03594	7.70496	6.86967	8.34512
Down	C35B8.4	-1.13289	0.071	5.74802	6.93924	5.9305	6.89815
Down	Y57G11B.2A	-1.13293	0.0955	6.1683	7.37232	6.72172	7.73762
Down	Y105C5B.28B	-1.13313	7.94e-05	13.0498	14.3164	12.8369	13.7973
Down	Y39A3CR.6	-1.13335	0.0371	6.92674	7.87442	7.14783	8.37984
Down	C07A4.1	-1.13355	0.0455	6.38195	7.32223	6.47519	7.70149
Down	D1025.4	-1.13373	0.000637	9.25156	10.1808	9.36384	10.6544
Down	R09B5.11	-1.13383	0.00162	7.27746	8.3548	7.37194	8.51784
Down	F32A5.2B	-1.13403	0.00288	8.20831	9.06148	8.14857	9.50646
Down	C34D10.2B.1	-1.13438	0.0599	8.85242	10.6134	9.94285	10.6425
Down	T04F8.8A	-1.13505	2.86e-06	11.3423	12.2505	11.3343	12.6639
Down	Y105E8A.6	-1.13633	0.00104	7.65834	8.85152	7.93306	8.9918
Down	T16A9.4B.2	-1.1378	0.0492	6.26119	7.14917	6.07054	7.36661
Down	F33D4.3	-1.13798	0.00953	6.66638	7.7359	6.72172	7.86288
Down	M03A8.4	-1.13844	0.000999	7.63769	8.66719	7.4076	8.63104
Down	F45D3.3	-1.13849	4.02e-05	8.59486	9.62332	8.67647	9.89572
Down	C33G8.2	-1.1394	0.0554	6.58247	7.52182	6.13577	7.43423
Down	Y42G9A.3A	-1.13942	0.000911	8.26324	9.24204	8.36352	9.61891
Down	ZK938.7	-1.14365	4.39e-06	10.0668	11.4296	10.4488	11.3927
Down	Y57A10A.14	-1.14443	0.0524	6.00599	7.05417	5.88062	7.02053
Down	F15A4.6	-1.14448	0.00645	9.42621	10.7361	9.18791	10.0981
Down	C14H10.1	-1.14466	2.04e-06	8.76312	9.75941	8.60148	9.88099
Down	F48E3.1A.2	-1.14531	0.0356	7.01475	7.80318	6.57264	8.04214
Down	ZK1055.7	-1.14544	0.0344	9.35001	10.5786	10.1131	11.2006
Down	F11A5.9	-1.14552	1.04e-07	11.0109	11.9239	10.8553	12.2189
Down	F58A3.2E	-1.1458	0.0348	6.27907	7.31201	6.40637	7.57404
Down	C32D5.8B	-1.14588	0.0505	10.2615	10.9317	10.5903	12.0236
Down	T01E8.1.2	-1.14671	0.0022	7.44523	8.58886	7.68689	8.80291
Down	ZK652.4.1	-1.1468	0.0794	6.3653	7.16062	6.37068	7.73166
Down	F47G4.2	-1.14696	9.74e-06	9.6052	11.0073	9.85679	10.74
Down	T27E4.4	-1.14771	1.28e-15	10.2216	11.3235	10.2409	11.4268
Down	C09B8.1	-1.14807	0.0255	6.92674	7.75868	6.58826	8.00309
Down	T22H2.5B	-1.14934	0.0546	6.83301	8.46046	7.50133	8.19292
Down	F56E10.2	-1.1503	0.044	6.52368	7.86745	6.55685	7.41204
Down	ZC47.14	-1.15147	0.0814	6.26119	7.01687	6.02535	7.45609
Down	F32B5.6A	-1.1525	0.000378	8.46418	9.87162	8.86461	9.77195
Down	F41G3.1	-1.15278	0.0876	5.82307	6.88507	5.60157	6.72895
Down	Y70D2A.2	-1.15283	0.0971	5.89441	6.75519	5.57045	6.90875
Down	F45D3.4A.2	-1.15311	0.0743	9.77075	10.1263	8.85495	10.8493
Down	K04G2.11.2	-1.15467	0.0391	6.04831	7.13763	6.15688	7.27941
Down	F11G11.11	-1.15491	0.00213	12.1861	13.4889	11.8638	12.8078
Down	Y41C4A.13	-1.15508	0.000473	8.40026	9.831	8.67647	9.53754
Down	F54D11.3	-1.15914	6.86e-07	9.21022	10.5561	9.42818	10.3944
Down	F18E3.7A	-1.16172	0.0484	9.20555	9.64386	8.8256	10.575
Down	F22E10.3	-1.16207	0.0359	6.3984	7.69712	6.40637	7.33551
Down	T23B12.8B	-1.16246	0.0962	6.91535	7.70496	6.15688	7.72568
Down	F10C1.2A.2	-1.16255	0.0111	7.02538	7.92899	6.7636	8.13539
Down	F54F2.1	-1.1634	0.00544	8.21761	8.99589	7.8896	9.40337
Down	C55F2.1B	-1.16358	2.05e-13	10.1186	11.1853	10.0623	11.3141
Down	C16C8.14	-1.1638	0.0123	7.81975	8.85152	8.13268	9.37115
Down	F14B8.1A	-1.16398	0.0135	7.58116	8.38439	7.45096	8.89645
Down	C25E10.12	-1.16416	0.00565	8.10182	8.88985	7.80523	9.30445
Down	F20A1.10	-1.16419	0.000704	9.06575	10.5485	9.28456	10.0923
Down	B0336.10.1	-1.1651	0.0309	10.8325	11.8942	9.97142	11.3021
Down	ZC477.9A	-1.1656	7.7e-07	8.82833	10.1495	9.01377	10.0134
Down	ZK121.2	-1.16664	0.00947	7.95937	9.20658	7.69412	8.72704
Down	T03G6.3	-1.16681	0.000634	7.91431	9.05536	8.14857	9.31246
Down	T22E5.5.1	-1.16712	8.37e-06	10.3812	11.3493	9.96993	11.3603
Down	F29B9.8.1	-1.16819	9.76e-20	10.8065	12	10.9084	12.0487
Down	M79.4	-1.16842	0.00264	7.17613	8.30924	7.01545	8.17546
Down	Y32F6A.6	-1.16856	0.0104	7.46098	8.30409	7.33538	8.75669
Down	B0334.2B.1	-1.16869	0.0163	7.40508	8.60152	7.86416	8.98179
Down	R07E5.10B.1	-1.17138	0.0126	8.22685	9.40008	7.79853	8.94104
Down	F35B12.3	-1.17146	0.0015	7.23228	8.35977	7.37194	8.54189
Down	T05A8.4	-1.17271	0.000189	8.11183	9.08269	8.00466	9.34406
Down	C54D1.4	-1.17271	0.00921	9.09633	9.76316	8.59763	10.2621
Down	F45D3.4A.1	-1.17364	2.02e-10	10.507	11.599	10.5854	11.8276
Down	C02C2.1	-1.17422	1.83e-06	8.82529	9.99663	9.01087	10.1737
Down	W06A7.2A	-1.17457	0.0251	6.47797	7.49495	6.58826	7.82979
Down	C09D4.5.4	-1.17496	6.85e-09	15.6347	17.0374	15.7515	16.6786
Down	F15D3.1J	-1.17498	0.0739	8.18952	9.82921	8.28422	8.79435
Down	C17H12.4	-1.17586	0.0266	7.23228	8.0008	7.03837	8.53163
Down	Y8A9A.2	-1.17588	0.0509	7.14722	8.38926	6.79086	7.81858
Down	ZC101.2E	-1.17752	0.0374	6.88064	7.68132	6.44119	7.95274
Down	C28C12.7A	-1.17775	1.22e-34	11.5341	12.7155	11.5178	12.6898
Down	C52G5.2	-1.17865	0.000487	7.43729	8.50604	7.43377	8.67829
Down	F55G1.3	-1.17926	0.0181	7.95937	9.51155	8.13268	8.84493
Down	F58G1.6	-1.17972	0.0463	5.94008	7.05417	6.11435	7.25468
Down	Y69E1A.5	-1.18044	0.00531	7.69875	8.54586	7.44239	8.90971
Down	Y39A3A.4	-1.18328	0.0301	6.29674	7.25974	6.13577	7.44884
Down	F08B4.3	-1.18357	1.15e-05	8.36302	9.41927	8.36352	9.64451
Down	D1086.11B	-1.18449	7.14e-05	11.0446	11.8543	10.8002	12.3276
Down	Y37D8A.2	-1.1845	8.01e-19	11.8366	12.9027	11.7285	13.0287
Down	K08F8.1B.3	-1.1852	0.00474	9.9006	11.6379	10.545	11.2129
Down	ZK39.6	-1.18614	2.52e-11	9.88463	11.1172	9.82253	10.9522
Down	W03D2.5A	-1.18621	1.46e-06	8.21297	9.32322	8.13268	9.37306
Down	C05D12.1.2	-1.18795	0.077	6.1294	7.10245	5.69109	7.02053
Down	T10B10.6	-1.18802	0.0545	7.74452	8.82299	7.06094	8.36836
Down	F32B5.6I	-1.1891	3.64e-06	8.52913	9.65401	8.3314	9.57298
Down	Y39H10B.2A	-1.19003	0.0735	6.77118	7.43021	6.44119	8.04695
Down	T01D3.6B	-1.19006	3.34e-06	10.5827	11.7535	10.8681	12.0698
Down	E04F6.8.1	-1.19041	0.00815	10.3593	10.9906	10.1752	11.8101
Down	Y82E9BL.13	-1.1907	0.051	7.19509	7.92899	6.57264	8.21872
Down	K07D8.1	-1.19089	1.11e-08	10.7769	12.0455	11.0673	12.1877
Down	T01D1.4	-1.19282	7e-06	8.75036	10.0545	8.72321	9.77775
Down	H29C22.1	-1.19309	1.54e-06	9.21487	10.2045	8.97567	10.3658
Down	F09F7.6	-1.19316	0.000896	8.77262	9.80023	8.96375	10.2745
Down	Y73F8A.11	-1.19868	0.00143	7.19509	8.24079	7.13725	8.4359
Down	F41C3.5.1	-1.19946	1.17e-08	13.6371	14.6331	13.6436	15.02
Down	T09A5.2A	-1.20013	0.0971	6.10955	6.84306	5.80243	7.33551
Down	T05A10.3	-1.20047	0.0547	7.05682	7.75868	6.50841	8.17106
Down	F42F12.9	-1.20231	1.3e-05	9.80046	10.9107	10.0082	11.2788
Down	C24A3.2A.4	-1.20234	0.0949	5.5264	6.99146	5.9305	6.76441
Down	F09F7.2A.1	-1.2032	0.000181	11.6447	13.2195	11.8553	12.634
Down	Y110A2AL.8A	-1.20485	8.64e-05	9.42821	10.5031	9.00797	10.36
Down	C01C4.1	-1.20566	0.00643	6.73277	8.08731	6.86967	7.86288
Down	F10C1.2A.1	-1.20749	0.0055	7.26854	8.19142	6.99215	8.43956
Down	C18E9.1	-1.20779	0.0856	6.31419	7.05417	6.17768	7.69537
Down	C47D12.5	-1.20896	0.000251	8.9644	9.91788	8.96375	10.3773
Down	F35A5.2	-1.21042	0.0208	6.83301	7.91554	6.44119	7.73762
Down	F17C11.11A	-1.21255	0.00153	10.2468	11.0402	10.1804	11.726
Down	Y45F10A.5	-1.21321	0.0579	5.64146	6.89881	5.74783	6.78758
Down	Y27F2A.3A	-1.21476	0.000326	7.29514	8.42292	7.27875	8.53506
Down	E02H1.7	-1.21809	0.0105	6.75849	7.76619	6.7636	8.10804
Down	Y54E10A.17.1	-1.21856	4.91e-08	8.78831	10.1102	8.99044	10.0981
Down	T01B10.4A.2	-1.21953	0.0238	7.62377	8.36473	7.10504	8.77998
Down	F15E6.2A	-1.22006	2.84e-05	8.84343	9.93465	8.50191	9.85518
Down	F58E10.7	-1.22188	0.0431	6.3984	7.75112	6.29655	7.27121
Down	C52B11.5	-1.222	0.00128	7.02538	8.1287	6.9444	8.23145
Down	M04C3.1B	-1.22307	0.000625	7.06715	8.31949	7.1894	8.33729
Down	Y37E11AR.2	-1.22346	9.75e-07	10.8256	12.3095	10.9804	11.918
Down	F09C3.2	-1.22803	0.000689	7.37214	8.76792	7.51774	8.53506
Down	C26F1.2	-1.22832	0.0195	6.50861	7.52182	6.55685	7.90056
Down	F53F1.4	-1.23043	0.019	6.83301	8.38926	7.4251	8.34121
Down	K07A1.6	-1.2307	3.12e-11	9.77233	11.0058	9.92296	11.1434
Down	C23H5.8A	-1.23184	0.00909	11.1751	11.9481	11.3533	12.8941
Down	F35F10.11	-1.23189	0.00226	7.22308	8.53711	7.14783	8.23987
Down	Y48G9A.9A	-1.23214	0.00019	8.27665	9.2501	8.12734	9.57963
Down	R06F6.7	-1.23476	0.0907	6.85702	8.03851	6.23834	7.47047
Down	F55A8.2G.1	-1.23499	0.0187	6.92674	7.93567	6.45829	7.89524
Down	F54D7.4	-1.23523	0.000271	9.11387	9.99504	8.799	10.3677
Down	T10H4.12	-1.2359	0.000158	7.45313	8.56752	7.34461	8.66271
Down	M04G7.1	-1.23591	0.0534	7.6097	9.14453	7.48474	8.25657
Down	F54G2.1A	-1.23791	0.00402	7.23228	8.5761	7.65015	8.76547
Down	W05B5.1E.2	-1.23797	0.0792	6.71973	7.5569	5.9787	7.63279
Down	F32A7.5A	-1.23825	0.0594	10.9723	11.7449	9.6416	11.6355
Down	T10D4.3	-1.23843	0.041	6.53861	7.42073	6.52474	7.98817
Down	Y44E3A.2	-1.23894	0.0379	6.33143	7.36244	5.9305	7.31173
Down	T10G3.1	-1.23954	0.0784	5.5264	6.93924	6.00222	6.98088
Down	ZK1073.2	-1.2404	0.0469	5.79848	6.93924	5.9787	7.19529
Down	T13A10.10A	-1.24133	0.0729	6.63895	7.40156	6.00222	7.69537
Down	F20H11.5	-1.24151	7.61e-30	12.5521	13.8017	12.6467	13.8794
Down	F13D11.1	-1.24253	0.00433	6.61099	7.83924	6.55685	7.74356
Down	C54E4.2A.2	-1.24272	0.000111	7.39691	8.63473	7.34461	8.55207
Down	C54E4.5	-1.24332	0.000173	8.30311	9.54905	8.60533	9.8275
Down	C06G3.5A	-1.24358	7.59e-09	9.91782	10.9866	9.86323	11.2613
Down	T23G11.6A	-1.24436	0.0482	6.73277	7.52182	6.2184	7.86833
Down	C36E8.4	-1.24482	0.0393	5.94008	7.29133	6.3525	7.41948
Down	Y45F10D.3A	-1.24577	0.013	8.80384	10.397	8.80569	9.57464
Down	R11F4.3	-1.2458	0.0017	7.17613	8.25154	6.91992	8.2975
Down	F07H5.2	-1.24663	0.0976	5.40137	6.91241	5.74783	6.5909
Down	ZC376.2A	-1.2467	0.0221	6.33143	7.34248	6.07054	7.47047
Down	R10H10.5	-1.24733	0.0766	5.49614	6.78508	5.88062	6.97079
Down	C53C11.3	-1.24859	0.0283	6.83301	7.65728	6.50841	8.09881
Down	Y57G7A.1	-1.24965	0.0259	6.99325	8.58886	7.71562	8.66584
Down	C52B9.7A	-1.24986	3.37e-05	8.544	10.0329	8.91812	9.93516
Down	Y75B8A.26	-1.25096	0.0431	6.55338	7.60796	6.85683	8.19292
Down	T15H9.6	-1.2536	0.0121	6.47797	7.81046	6.84387	7.96803
Down	C05A2.1	-1.25477	0.00989	7.72508	8.55457	7.24957	8.90971
Down	ZC581.3	-1.25532	0.00243	7.14722	8.31949	6.8824	8.17985
Down	C46G7.2	-1.2559	0.000364	9.47551	10.3428	9.0424	10.6878
Down	T14D7.2	-1.25639	0.00953	7.3039	8.18583	7.11586	8.66584
Down	C48B6.9	-1.25676	0.00602	9.15076	10.9712	9.91988	10.6917
Down	K10G9.1	-1.25867	0.00032	8.99448	9.88892	8.66547	10.2673
Down	B0222.4	-1.26056	0.0465	7.20448	8.70677	7.0497	7.92166
Down	R13.3	-1.2613	0.0457	6.77118	7.53067	6.4919	8.13539
Down	F11H8.3	-1.26325	3.79e-14	12.9743	14.4329	13.1725	14.24
Down	C27B7.9	-1.26386	0.00447	10.5361	11.471	10.8119	12.2967
Down	ZK899.1	-1.26454	0.00431	6.63895	7.95552	6.90752	8.06603
Down	Y53F4B.28	-1.26626	3.51e-05	8.02442	9.09169	7.86416	9.29841
Down	F28F8.7	-1.26719	1.76e-05	8.18952	9.65806	8.48532	9.54266
Down	M04G12.2	-1.26722	1.33e-09	10.0104	11.2213	10.1544	11.4641
Down	F28H1.2	-1.26729	9.4e-25	11.4562	12.7011	11.3452	12.6342
Down	T19B10.3	-1.26818	0.0205	8.38796	9.04304	7.92078	9.7337
Down	T27D12.1A.1	-1.26951	0.000166	10.1408	11.3704	10.5339	11.828
Down	Y71G12B.25A	-1.27178	0.0154	7.13745	8.84798	7.7918	8.65328
Down	C48A7.1B	-1.27299	0.012	7.62377	8.44181	7.39877	9.036
Down	C03G5.9	-1.27311	2.45e-08	9.54736	10.9267	9.50013	10.6457
Down	Y51A2D.14.2	-1.27519	0.000141	8.69482	10.3046	9.06769	10.0023
Down	C40H1.5	-1.27542	6.74e-05	9.44217	10.8798	9.93064	11.0697
Down	F16F9.4	-1.27637	0.0237	5.98435	7.38213	6.33409	7.41204
Down	ZK809.8A	-1.27692	3.75e-10	9.26732	10.4446	9.28216	10.6401
Down	F59A6.12	-1.27704	0.06	7.93138	8.54149	7.87693	9.60104
Down	Y105E8A.12A	-1.27783	0.00117	8.60552	10.289	9.19812	10.1108
Down	F02D8.4	-1.27794	1.86e-05	9.20788	10.221	9.13305	10.6345
Down	K07E1.1	-1.27802	7.05e-05	7.60262	8.83017	7.43377	8.73003
Down	ZK418.7	-1.27886	0.0151	6.1294	7.52182	6.44119	7.5335
Down	K07H8.2C.2	-1.27977	4.62e-12	9.96829	11.2913	9.87601	11.1018
Down	C04F6.1	-1.27989	1.42e-08	19.0593	20.4103	19.4304	20.6529
Down	H02I12.7	-1.28042	0.0818	6.44667	8.06921	6.4919	7.23796
Down	C05D2.4A	-1.28107	0.0115	8.09173	8.89671	7.48474	9.25336
Down	Y41C4A.19	-1.2816	6.68e-05	8.04024	9.54031	8.2205	9.25128
Down	C03G5.12	-1.28212	2.05e-09	10.0629	11.5118	10.1279	11.2241
Down	F43C9.2	-1.28285	0.0378	6.98237	7.7359	6.64911	8.35291
Down	ZK909.2B	-1.28305	0.0758	5.72211	7.17197	6.3525	7.41948
Down	F14B8.3	-1.28462	0.018	7.5955	8.56752	7.80523	9.28626
Down	T04D3.8	-1.28707	1.79e-05	8.10182	9.50931	8.41699	9.57631
Down	T04C12.11	-1.28807	0.000238	8.26773	9.87683	8.63571	9.59284
Down	F41B4.2B	-1.28911	0.00432	6.96038	8.35977	6.89501	7.99813
Down	K02A11.3	-1.28934	0.00908	8.36721	9.20382	8.33603	9.95832
Down	C16H3.2	-1.28945	3.57e-07	11.1401	12.614	11.5845	12.7187
Down	C03G5.11	-1.29045	2.66e-12	9.93202	11.3317	9.95495	11.1225
Down	C53D6.7	-1.29102	0.00137	7.26854	8.30409	7.06094	8.55545
Down	F52E1.14	-1.29156	2.68e-06	11.6503	13.1349	12.1539	13.2899
Down	C44C1.5A.1	-1.29204	0.0162	6.04831	7.47675	6.258	7.3197
Down	F10C2.3	-1.29287	0.0904	7.20448	7.76619	7.03837	8.82547
Down	F58H7.2	-1.29383	0.00157	8.65429	9.51378	8.33603	10.0183
Down	F55B11.3	-1.29391	1.73e-07	11.1769	12.1689	10.9678	12.5435
Down	R102.2	-1.29419	0.0181	8.81614	10.6134	9.05088	9.6944
Down	F21C10.10.1	-1.29565	4.07e-12	10.3091	11.546	10.4229	11.7652
Down	T14G10.4	-1.29706	0.0269	8.07648	8.73384	7.56587	9.43306
Down	F18E3.13	-1.29718	0.0241	7.47656	8.3548	7.55796	9.1319
Down	F55B11.5	-1.29739	1.27e-06	8.28994	9.42165	8.16429	9.60104
Down	Y39A3CL.6	-1.29778	3.75e-13	9.57295	10.9834	9.73753	10.9178
Down	F37C12.9.1	-1.29818	0.00037	15.4416	17.303	16.0282	16.774
Down	F07C4.7	-1.29819	4.74e-08	8.08667	9.37081	8.07841	9.36538
Down	C34D1.4A	-1.29828	0.0469	5.69572	6.75519	5.57045	6.96064
Down	F08B6.4B	-1.29842	8.81e-12	11.6112	13.0565	11.6163	12.7497
Down	Y38E10A.26	-1.29982	0.0372	6.14898	7.09053	5.9787	7.50583
Down	C34F11.3A	-1.30151	2.1e-22	11.1953	12.3956	11.1327	12.5297
Down	PDB1.1A	-1.30386	0.0253	8.28553	9.38552	8.799	10.2148
Down	Y53C12B.7	-1.30431	0.0304	5.69572	7.07851	5.9305	7.03995
Down	C18E9.9	-1.30496	0.0206	8.24516	8.9766	8.12199	9.84831
Down	C14F11.3	-1.30643	0.0598	5.33453	6.61245	5.47285	6.64264
Down	Y69H2.3E	-1.30698	9.14e-20	10.6218	11.8481	10.4732	11.8604
Down	F47C10.6	-1.30727	0.00356	6.71973	7.81771	6.52474	7.97309
Down	T08B1.6	-1.30782	0.07	6.84507	8.19142	6.33409	7.49883
Down	C04F12.5	-1.30849	5.56e-07	10.2727	11.8882	10.6408	11.651
Down	T13H5.2B	-1.30853	0.00473	7.02538	8.01978	6.81761	8.36836
Down	F56E3.3A	-1.3121	0.000398	9.17005	10.1794	9.22585	10.7687
Down	T19E7.1	-1.31231	0.00722	6.3653	7.56553	6.47519	7.80729
Down	ZK593.2A	-1.31258	0.0155	5.91743	7.25974	6.07054	7.24635
Down	E03D2.1	-1.31349	0.00198	7.23228	8.81576	7.45948	8.44685
Down	Y47D3B.5B	-1.31407	0.0741	5.58508	6.8712	6.04812	7.27121
Down	C09D1.1B	-1.31477	4.6e-09	9.73233	11.249	10.0341	11.1534
Down	F46G10.6	-1.31579	1.71e-20	10.8347	12.1063	10.6896	12.0493
Down	C33G8.6	-1.31603	0.0338	6.8086	7.6163	6.38863	8.12633
Down	F44B9.2	-1.31677	0.0797	5.91743	6.74001	5.53864	7.20392
Down	Y40B10A.9	-1.3186	0.00145	8.2497	9.21759	7.7368	9.4183
Down	F14B8.4	-1.31964	0.00841	6.90387	8.24079	7.33538	8.59538
Down	Y55D9A.1C	-1.32001	0.00264	8.96716	10.714	9.74277	10.7281
Down	Y73F4A.2	-1.32029	0.0146	6.08943	7.60796	6.40637	7.44884
Down	T23F2.3	-1.32149	7e-06	8.10683	9.62332	8.29854	9.39962
Down	T03F1.11	-1.322	0.0169	6.26119	7.50396	6.00222	7.31173
Down	Y48E1B.9A.2	-1.32337	0.0153	8.87611	9.83815	9.20067	10.7481
Down	Y37D8A.23A	-1.32373	2.12e-05	7.46098	8.70286	7.34461	8.71198
Down	F47F2.1C.2	-1.32432	0.0826	5.91743	7.04185	5.36816	6.79903
Down	T21C9.3B	-1.3258	2.14e-06	10.2042	11.2874	10.2273	11.752
Down	Y5F2A.2.1	-1.33001	1e-13	8.98906	10.3553	9.01087	10.2908
Down	F01G10.8A	-1.33349	0.00592	7.36378	8.57182	7.69412	9.08591
Down	R173.4	-1.3338	0.0236	5.79848	7.02941	5.9305	7.23796
Down	Y41C4A.4G	-1.3339	0.0163	6.00599	7.14917	5.9305	7.33551
Down	K08H10.1K	-1.33498	9.6e-07	11.3019	12.7728	11.1386	12.3015
Down	Y58A7A.4	-1.33517	0.000158	9.4362	10.9081	9.97291	11.1973
Down	F25H8.5D	-1.3355	0.0301	6.0273	7.68132	6.60372	7.5873
Down	F41G4.7	-1.33557	0.0792	5.1908	6.54417	5.21559	6.33193
Down	F40A3.5	-1.33564	0.0887	5.46524	6.39709	5.21559	6.76441
Down	F22E12.1	-1.33582	0.000139	8.05588	9.13585	7.69412	9.27606
Down	C27A7.5E	-1.33618	4.62e-16	9.24247	10.5615	9.19558	10.5379
Down	C01B10.3	-1.3368	0.0381	8.09678	8.69894	7.72271	9.63816
Down	F20G2.3A	-1.33711	0.0523	6.1683	7.24906	6.45829	7.90056
Down	C17C3.15	-1.33903	0.034	6.49337	8.27279	7.28834	8.23566
Down	K08D8.4A	-1.34098	0.0391	8.35461	9.32322	8.81236	10.36
Down	F28H7.8	-1.3411	0.047	5.82307	6.8572	5.85503	7.33551
Down	Y54E10A.17.2	-1.34116	0.0401	7.16656	9.13875	8.16949	9.01407
Down	R74.10	-1.34181	0.0775	5.40137	6.57872	5.69109	7.02053
Down	F36F2.2	-1.34186	0.00994	8.08667	8.96359	8.07287	9.74706
Down	T18D3.6	-1.34266	0.00883	6.77118	8.20807	7.26909	8.48987
Down	ZK1321.4A	-1.34273	0.000145	8.33765	9.50258	7.90215	9.43123
Down	Y41D4B.16	-1.34297	0.00166	9.5981	10.9565	10.1739	11.4996
Down	C41C4.10	-1.3453	0.005	6.71973	7.7885	6.60372	8.13539
Down	F23D12.7	-1.34532	0.000367	7.03594	8.47428	7.31675	8.53163
Down	K05B2.3	-1.34607	1.25e-12	9.80201	11.1289	9.94739	11.3026
Down	Y44A6C.1	-1.34731	1.05e-06	8.5769	10.036	8.90259	10.1369
Down	T20F7.5	-1.34915	0.00906	6.44667	7.85342	6.85683	8.09417
Down	T27D12.1B	-1.34952	0.000253	8.22224	9.92293	8.58989	9.56964
Down	Y39B6A.5A	-1.35019	0.062	7.27746	7.88826	6.9444	8.84493
Down	F10A3.17	-1.35163	0.0774	7.29514	7.89513	7.16876	9.01407
Down	K06A4.7	-1.35215	3.54e-10	11.6317	13.2315	11.9959	13.1191
Down	F41B5.9	-1.35334	0.0452	6.26119	7.13763	5.82897	7.55391
Down	T19C4.5A	-1.35388	0.0941	5.61355	6.49076	5.53864	7.14235
Down	T23B12.3.1	-1.35505	4.31e-05	10.7651	12.4134	10.7985	11.7901
Down	W05H9.1A.1	-1.356	0.000366	11.0693	11.9848	11.0448	12.7401
Down	T25G12.3	-1.35609	0.0126	6.61099	8.27805	7.23972	8.29345
Down	F02A9.3.1	-1.35766	8.65e-05	15.718	17.6147	16.3201	17.1663
Down	F53F4.13	-1.35819	0.00304	9.11138	9.91112	8.66915	10.5371
Down	M117.1A	-1.35826	4.65e-08	7.93138	9.27137	7.97526	9.32241
Down	F45E4.8.1	-1.35832	2.53e-05	7.58835	9.10952	7.7368	8.89378
Down	F52B11.2B	-1.35858	0.034	6.29674	8.1287	7.02695	7.92689
Down	C42D4.1	-1.35994	1.75e-06	12.4554	13.6037	12.622	14.1464
Down	F55D12.2A	-1.36128	0.0157	5.87102	7.18324	5.80243	7.0874
Down	Y73B6BL.25	-1.36225	0.0675	7.39691	8.09926	6.45829	8.54189
Down	F08F3.4	-1.36339	0.00746	8.14145	9.0887	7.4251	9.25751
Down	Y45F10A.7B	-1.36354	0.00247	6.47797	7.72052	6.52474	7.92166
Down	C06A12.3A	-1.36369	1.48e-05	7.8737	9.17589	8.04484	9.43306
Down	VM106R.1	-1.36513	0.0275	6.00599	7.50396	5.9787	7.06861
Down	F49E10.3	-1.36531	0.0237	6.50861	8.21906	7.24957	8.30152
Down	C52E12.2B	-1.36542	0.0182	6.70658	8.32459	7.4076	8.54189
Down	C36E6.3	-1.36611	1.53e-14	11.1042	12.3482	10.8415	12.3385
Down	B0412.2	-1.36765	0.0177	6.34846	7.63283	6.00222	7.36661
Down	C10A4.6	-1.36877	0.0711	5.43366	6.47251	5.1328	6.65529
Down	D1086.8A	-1.36887	0.0165	6.22475	7.43021	6.44119	7.85742
Down	F30B5.7	-1.36944	0.0464	6.1683	7.60796	6.81761	8.07076
Down	T11B7.5	-1.37025	0.00317	6.49337	7.66534	6.38863	7.86833
Down	F56F4.5	-1.37198	0.00014	6.99325	8.45116	7.08316	8.31355
Down	ZC262.5	-1.37522	0.0317	6.5968	7.63283	5.9548	7.65185
Down	Y37D8A.3	-1.37563	2.88e-05	7.60262	8.81938	7.59709	9.08123
Down	F59C12.2A	-1.37806	0.041	5.5264	6.66162	5.43879	6.88746
Down	W06A7.2B	-1.37836	0.0332	6.5968	7.44901	6.17768	7.97813
Down	F02C12.1	-1.37947	0.00576	7.62377	8.56752	7.50956	9.21542
Down	F54G8.4	-1.37982	0.00124	7.05682	8.28852	6.72172	8.21017
Down	C39D10.7.2	-1.3807	1e-13	14.9682	16.2292	15.0706	16.5543
Down	C39D10.3A	-1.38107	0.0393	5.61355	6.93924	5.43879	6.71693
Down	C36E6.5	-1.3813	6.64e-23	12.4473	13.9084	12.4145	13.7083
Down	F31B12.1D	-1.38245	0.0158	7.18565	8.27279	6.50841	8.20588
Down	F18E3.12	-1.38266	0.00273	7.7637	8.73767	7.62007	9.32042
Down	C03G5.13	-1.38367	5.98e-08	8.19424	9.62539	8.14329	9.45131
Down	C24G6.2A	-1.38492	0.00071	7.58835	8.63883	7.33538	9.00174
Down	F35F10.1	-1.38545	0.00774	6.94925	8.29373	7.38094	8.75081
Down	F22A3.2	-1.38613	2.94e-11	8.40434	9.80206	8.41261	9.76613
Down	T23E7.4A.1	-1.3864	0.0568	5.55604	7.34248	6.17768	7.09671
Down	ZK1248.16.2	-1.38655	1.13e-08	9.54736	10.9283	9.31304	10.6963
Down	C25B8.3C	-1.38669	0.0436	8.52164	9.03684	7.9513	10.0629
Down	F35H10.4.2	-1.38823	0.0378	9.03976	9.57066	8.78212	10.7781
Down	C09G5.5	-1.38882	0.0567	11.5253	12.9359	10.4445	11.7811
Down	T04C9.4A.1	-1.39227	0.0268	7.37214	8.21357	6.63414	8.59209
Down	Y41C4A.2	-1.39456	0.0968	5.33453	6.25481	5.08955	6.72895
Down	Y4C6B.3A	-1.39482	0.086	7.05682	7.60796	6.38863	8.50042
Down	R12H7.1	-1.39482	0.054	5.29992	6.74001	5.71974	6.92973
Down	C42C1.7A	-1.39566	0.0865	6.29674	7.19442	6.54089	8.18858
Down	C38C3.4A	-1.39577	0.0146	5.89441	7.22745	6.13577	7.47762
Down	E01G6.2	-1.39658	0.0781	4.94415	6.31751	5.17479	6.37845
Down	C44B12.2B.3	-1.39726	0.0025	7.0977	8.84798	7.46795	8.46493
Down	F21H7.1	-1.39802	0.00768	6.18736	7.80318	6.60372	7.72568
Down	W02D9.10	-1.39874	0.000436	8.47586	10.2667	9.10618	10.1626
Down	Y79H2A.1A	-1.40151	6.96e-09	13.6731	15.1628	14.0824	15.4132
Down	F08G12.5	-1.40345	0.0818	5.1908	6.75519	5.82897	6.97079
Down	ZK909.6	-1.40348	0.00367	7.84398	9.05536	8.16949	9.68518
Down	W05H9.3.1	-1.40514	0.00157	11.148	12.2347	11.4884	13.1008
Down	R17.3	-1.40537	0.00892	6.24309	7.51292	5.9548	7.40457
Down	ZK1248.16.1	-1.40634	1.07e-09	10.3604	11.7944	10.6511	12.0291
Down	ZK896.4	-1.4089	0.0356	5.43366	6.8572	5.77539	7.03027
Down	F10E7.7.2	-1.40899	2.86e-11	8.70147	10.1087	8.82889	10.2223
Down	F36A4.10	-1.41256	0.00759	6.92674	8.78281	7.58157	8.56888
Down	Y71F9B.9A	-1.413	0.0291	6.53861	7.75112	5.9305	7.50583
Down	F55B11.4	-1.41343	0.000118	9.21719	10.9549	9.8584	11.0075
Down	C09F5.2A	-1.41472	8.06e-08	10.1334	11.7662	10.1778	11.3374
Down	F31D4.4	-1.41539	0.0051	6.71973	7.86745	6.29655	7.93209
Down	F23B2.5B	-1.41608	0.000743	7.95382	8.98306	7.76456	9.49595
Down	B0395.1	-1.41637	0.0416	5.82307	6.96559	6.02535	7.54034
Down	C48D5.2B	-1.41769	0.035	5.40137	6.95248	5.80243	6.96064
Down	ZK896.6	-1.42028	0.013	7.92002	8.71067	7.53396	9.4747
Down	R10F2.1	-1.42042	0.000798	7.70538	8.75287	7.33538	9.09291
Down	W10G11.2	-1.42202	0.0146	6.5968	7.58265	6.40637	8.13539
Down	ZK856.7.1	-1.42276	0.00014	9.06832	10.5165	9.54285	10.9361
Down	T22E5.5.2	-1.42276	0.00648	8.82833	10.9442	9.61134	10.3792
Down	ZC334.9	-1.42317	0.0859	5.15251	6.39709	4.85141	6.23413
Down	C23G10.2A	-1.42364	1.52e-05	8.82225	9.94792	8.74427	10.4122
Down	C07E3.9	-1.42464	2.48e-08	8.99448	10.555	9.33404	10.6281
Down	T19D12.4B	-1.42493	0.00273	9.40601	10.3072	9.36837	11.1767
Down	C33B4.3C	-1.42761	0.0961	6.3653	8.71843	7.49306	8.08485
Down	F14D12.5	-1.42771	0.0722	6.3984	7.13763	6.19818	8.07547
Down	F02A9.2A	-1.42784	2.85e-36	14.0711	15.6042	14.2052	15.5295
Down	W01F3.1A	-1.42832	2.39e-06	8.44451	9.61086	8.18498	9.85381
Down	T01C1.2	-1.43001	0.00664	6.06901	7.35249	6.15688	7.61347
Down	F56D12.4A	-1.43342	0.000416	7.55938	9.01494	7.29788	8.65958
Down	K08F8.4A	-1.43353	2.18e-05	9.26956	10.354	9.1542	10.8786
Down	F25E2.2B	-1.4342	0.000272	8.40841	9.46615	8.27942	10.0171
Down	K04G2.11.1	-1.43481	1.14e-06	7.52232	8.94385	7.44239	8.85044
Down	Y54G2A.45A	-1.43594	0.0123	8.09173	8.88295	7.49306	9.53069
Down	K02G10.4A	-1.43785	0.0139	7.15692	8.10519	6.52474	8.43956
Down	F08A8.5B	-1.43892	0.0715	5.11317	6.59568	5.63203	6.8767
Down	F36H9.4	-1.44026	0.000165	7.0977	8.68712	7.45948	8.72404
Down	F10D11.6A	-1.44049	0.00112	7.28633	8.42292	7.24957	8.90442
Down	Y38H6C.1A.1	-1.44217	5.32e-25	12.1501	13.4576	12.0642	13.635
Down	W07E11.1B	-1.44236	0.00282	8.96992	11.001	9.86162	10.8355
Down	C29F3.7A	-1.44348	0.0742	7.22308	7.88826	6.258	8.50741
Down	Y110A2AL.9	-1.44387	9.38e-06	7.40508	9.00227	7.56587	8.81423
Down	Y57G11B.5	-1.44391	1.45e-16	12.6384	13.9667	12.7103	14.2551
Down	T25F10.6A.1	-1.44395	4.64e-17	11.7486	13.2847	11.6828	13.0217
Down	Y73E7A.4	-1.44456	0.0599	5.55604	6.62902	5.66187	7.25468
Down	R05D3.6	-1.44458	0.0176	6.65273	7.7811	6.02535	7.76706
Down	W03D2.6	-1.44484	0.0956	6.34846	7.40156	6.8824	8.48987
Down	F41B5.2	-1.44844	0.0661	5.58508	6.61245	5.66187	7.29566
Down	F40A3.2	-1.44927	1.49e-05	8.12672	9.41688	8.25026	9.80781
Down	W08D2.1	-1.44934	0.0387	5.72211	6.84306	5.29389	6.94011
Down	C24G7.4	-1.44937	0.0521	5.26445	6.82879	5.3315	6.4528
Down	C44B7.6A.2	-1.44949	0.0517	5.43366	6.52659	5.1328	6.75269
Down	T27E9.1D.32	-1.44966	0.0886	10.6103	12.2979	9.78066	10.6653
Down	F40F12.1	-1.44984	0.0431	5.5264	6.64541	5.53864	7.11514
Down	T11B7.3A	-1.44997	1.19e-06	8.20831	9.52932	8.308	9.84555
Down	C18H9.7	-1.4508	0.0106	6.06901	7.7811	6.60372	7.74947
Down	F13H10.6B	-1.452	3.76e-07	9.058	10.6423	8.9727	10.2549
Down	C37C3.6A.2	-1.45276	0.0229	8.71467	10.9317	9.97884	10.925
Down	H35B03.1	-1.45332	0.0421	7.33842	8.01978	6.93221	8.97676
Down	C44B11.3	-1.45352	8.31e-06	7.88542	9.43113	7.79853	9.11368
Down	F38E11.3	-1.45417	0.0514	5.69572	6.67764	5.3315	7.0874
Down	T17H7.4K.1	-1.45439	0.0019	6.34846	7.70496	6.17768	7.63917
Down	C56A3.2A	-1.45547	0.00087	7.61675	9.06148	8.04484	9.47826
Down	Y55F3BR.11	-1.45704	6.28e-05	7.18565	8.48798	7.20974	8.75669
Down	F14F11.2	-1.46049	0.0282	5.96239	7.126	5.47285	7.13334
Down	ZK563.1	-1.46051	0.0859	4.89861	6.49076	5.04496	6.11097
Down	ZK270.2E	-1.46059	0.000144	10.6793	12.3532	11.3838	12.6925
Down	T07C12.7	-1.46093	4.56e-09	12.2939	14.0209	12.7811	14.0155
Down	F52A8.4B	-1.46297	0.0399	5.49614	7.10245	6.09261	7.32763
Down	T26H2.9A	-1.46383	0.00313	6.24309	7.85342	6.63414	7.8899
Down	F38A3.1	-1.46588	0.0476	5.26445	6.43529	5.17479	6.71693
Down	R06B10.3	-1.46704	8.78e-16	9.43221	10.909	9.57848	11.0259
Down	F40F4.2.1	-1.47043	2.08e-07	12.9341	14.0987	12.96	14.6776
Down	D2023.7	-1.47068	2.34e-07	9.04761	10.8125	9.40411	10.5808
Down	F37B1.1	-1.47197	0.0586	10.1936	12.2914	11.7973	12.9825
Down	C10F3.2	-1.47263	0.0773	4.94415	6.29692	4.79868	6.12922
Down	Y58G8A.1	-1.47274	0.054	6.4624	7.40156	5.63203	7.63917
Down	Y75B8A.28	-1.47297	0.011	5.89441	7.126	5.66187	7.24635
Down	C40H1.4	-1.47314	0.0519	5.11317	6.3776	5.21559	6.66783
Down	F41E6.15	-1.4737	0.0369	5.1908	6.52659	5.21559	6.617
Down	W06H8.8G	-1.47415	0.0624	8.48359	9.51601	7.11586	9.30846
Down	T02C5.1B	-1.47468	3.12e-05	9.80818	10.879	9.26039	11.1668
Down	F35B12.4	-1.47616	0.0488	5.43366	6.50878	5.25527	6.91928
Down	R160.3	-1.47835	0.00128	6.26119	7.6163	6.23834	7.73762
Down	F09A5.1	-1.47873	0.0968	6.3653	7.06639	5.50612	7.70149
Down	Y105E8B.1A	-1.48008	2.57e-06	10.7093	12.0974	10.2046	11.8008
Down	K08E5.2A	-1.48085	0.00152	7.61675	8.7791	7.70849	9.40337
Down	C44B12.2A	-1.48253	2.19e-16	11.6278	13.3195	11.8452	13.1175
Down	C04G2.1A	-1.48336	0.072	4.85159	6.33782	5.25527	6.5235
Down	C25F9.11.1	-1.48352	0.0987	4.64647	6.18926	5.1328	6.33193
Down	C56A3.2B	-1.48436	0.00853	8.45241	9.8488	9.10618	10.6297
Down	Y50D4A.10	-1.48474	0.0278	5.40137	7.07851	5.66187	6.78758
Down	F54C1.7.1	-1.48498	2.36e-43	12.9276	14.4255	12.8525	14.323
Down	B0198.3A	-1.48502	0.00395	5.89441	7.42073	6.04812	7.37428
Down	T28F4.5.1	-1.4869	4.16e-08	11.522	13.1729	12.0127	13.3681
Down	C39E9.8B	-1.48698	0.0638	9.25156	11.5953	10.9475	12.0135
Down	F45E4.5A	-1.48824	0.0241	5.61355	6.84306	5.69109	7.25468
Down	F49E12.1	-1.48885	3.85e-15	13.1294	14.4442	13.1443	14.7861
Down	F13H8.3.1	-1.48889	0.00111	8.01378	9.12128	8.02775	9.79071
Down	W02A2.2	-1.48901	2.06e-20	10.4917	11.8818	10.2919	11.8818
Down	F22A3.7	-1.4894	7.11e-07	8.60198	9.8166	8.30328	10.0522
Down	F18G5.3	-1.4904	0.0106	6.27907	7.37232	6.07054	7.8242
Down	F59D8.1	-1.49113	8.54e-23	15.9921	17.6246	16.2512	17.6124
Down	W04D2.1A	-1.49348	0.000256	9.16044	10.4816	8.52238	10.2329
Down	C09G4.1A.1	-1.49366	0.00794	7.34693	9.41449	7.92078	8.79435
Down	Y48C3A.5B	-1.49416	0.000205	6.69331	8.2833	6.74977	8.07076
Down	R153.1D	-1.49442	0.0314	6.10955	7.9686	6.98036	8.15334
Down	ZK337.1A.2	-1.49662	2.39e-23	9.40193	10.8876	9.36611	10.863
Down	C30F12.7	-1.4985	0.0132	7.16656	8.06921	6.69311	8.69677
Down	F20A1.6A	-1.50015	0.0152	5.84724	7.14917	5.50612	7.07804
Down	C05E11.4	-1.50069	3.18e-21	9.36054	10.9047	9.46249	10.9099
Down	Y113G7B.18B.2	-1.50074	8.22e-13	9.25833	10.9258	9.41291	10.7333
Down	F59D8.2	-1.50347	2.12e-29	16.1054	17.6945	16.3132	17.7381
Down	F45E4.8.2	-1.50403	0.0133	6.1294	7.40156	6.3525	7.94245
Down	Y41C4A.6	-1.50621	0.0158	5.5264	7.126	5.63203	6.8767
Down	W06D12.2	-1.50702	0.0231	5.26445	6.72467	5.36816	6.72895
Down	C25H3.5	-1.50794	0.0354	5.36834	6.77021	5.71974	7.16021
Down	Y67A10A.10	-1.50803	0.00768	5.98435	7.21652	5.74783	7.40457
Down	F45E4.11	-1.50912	0.0196	7.01475	7.92228	6.37068	8.4359
Down	F46G10.2	-1.50913	0.0069	6.83301	8.62236	7.57374	8.83662
Down	T14G12.3	-1.5099	9.23e-07	9.79737	11.5633	9.84058	11.0398
Down	F37C4.5A.1	-1.5168	3.91e-12	12.961	14.7696	13.3312	14.5722
Down	T07C12.9	-1.51796	0.000122	7.94824	9.09468	7.57374	9.43306
Down	E04F6.9	-1.5181	1.18e-26	10.9522	12.4101	11.0039	12.5738
Down	F11F1.6	-1.52006	0.0626	5.55604	6.52659	5.08955	6.97079
Down	F22F4.4B	-1.52054	0.048	4.9883	6.47251	5.3315	6.68026
Down	B0286.5	-1.52078	0.0106	6.34846	7.52182	5.82897	7.63279
Down	B0511.12A	-1.52188	3.2e-06	11.5276	12.7858	10.8745	12.73
Down	E03A3.6A	-1.52219	0.0331	5.49614	7.34248	5.82897	6.85493
Down	H11E01.2	-1.52252	0.0129	6.0273	7.22745	6.07054	7.74947
Down	T27D12.2A	-1.52357	0.00344	9.38139	10.4528	8.42571	10.5413
Down	ZC455.6A	-1.52602	0.000251	6.53861	7.92228	6.52474	8.10343
Down	F37A8.4	-1.52604	0.000692	6.568	8.19699	6.55685	7.88454
Down	ZK185.5	-1.52658	2.23e-07	7.55938	9.15601	7.78504	9.21114
Down	Y92C3B.3A	-1.52839	0.0852	5.66885	7.00422	6.33409	7.87915
Down	K09A9.6A	-1.52947	0.023	5.96239	7.05417	5.50612	7.35114
Down	ZC416.8A	-1.52964	0.0759	5.58508	7.21652	5.29389	6.46722
Down	F48C1.1	-1.53173	0.0232	7.32987	8.13451	6.98036	9.05998
Down	C48E7.10	-1.53194	0.000219	9.57657	10.5669	9.20827	11.2204
Down	T01A4.1A	-1.53203	0.00164	7.01475	8.96685	7.60479	8.71802
Down	F18C5.10.2	-1.53234	3.68e-06	8.65087	9.85938	8.49364	10.2999
Down	H05L03.3.1	-1.5333	0.000124	7.68541	8.90354	7.24957	9.08358
Down	Y32F6A.5B.1	-1.53371	1.07e-07	10.2805	11.598	10.3965	12.099
Down	Y73F8A.6	-1.53427	1.95e-24	11.0056	12.5518	11.161	12.6806
Down	F45H7.4.1	-1.53545	0.00319	6.82086	8.18022	7.11586	8.72704
Down	F28F5.6	-1.53571	0.000131	6.83301	8.46508	7.17912	8.57555
Down	T22D1.3C	-1.53597	0.00494	7.63769	8.88985	6.8824	8.75081
Down	K09H11.7	-1.53667	0.00141	8.83439	10.8125	9.73402	10.9516
Down	B0303.11	-1.53728	0.000264	8.20831	9.4382	8.31271	10.0653
Down	D1086.1	-1.5392	8.42e-16	9.23103	10.6964	9.28216	10.8766
Down	F26E4.3.1	-1.53961	2.32e-07	8.17049	9.5425	8.21044	9.87153
Down	F10G2.1	-1.53969	0.00765	8.49511	9.31556	7.88328	10.0806
Down	F32G8.4	-1.53979	2.87e-06	8.83439	10.0713	8.7719	10.5566
Down	F31F6.4B	-1.54195	0.00528	6.568	7.85342	6.7636	8.43223
Down	C36B1.1C	-1.54418	3.26e-09	9.41816	11.1002	9.8076	11.2268
Down	T28F2.7	-1.54564	0.0215	6.77118	7.8321	5.9787	8.02275
Down	K07C11.7B.1	-1.54565	0.002	7.03594	8.3795	7.29788	8.9462
Down	T08A9.3	-1.5463	0.0792	4.64647	6.04849	4.62782	5.99633
Down	C39F7.5	-1.54663	1.6e-05	7.54467	8.81938	7.3261	9.09523
Down	K03E6.6	-1.54667	6.2e-05	6.94925	8.30924	6.70749	8.38364
Down	K07F5.11	-1.54921	0.0263	5.66885	7.62459	6.42388	7.54714
Down	C29F5.1	-1.54951	0.00131	7.74452	8.80851	7.50133	9.43856
Down	C31C9.7	-1.54975	0.0055	6.96038	9.04921	7.57374	8.55882
Down	C12C8.2A	-1.54981	0.0377	8.26324	9.1955	8.65809	10.5311
Down	R07G3.8	-1.5502	0.0321	5.49614	6.64541	5.4039	7.13334
Down	K06B4.12	-1.55237	0.00343	6.73277	7.90196	6.66393	8.46852
Down	Y55F3C.3C	-1.55309	0.0451	6.0273	6.97858	5.9305	7.83536
Down	F35E12.4	-1.55354	7.47e-05	6.92674	8.64699	7.03837	8.35291
Down	Y57E12AR.1	-1.55385	0.0263	5.96239	7.13763	5.36816	7.21251
Down	C05C8.7.1	-1.55517	9.37e-06	8.75675	10.0329	8.80569	10.5717
Down	Y69H2.3G	-1.55884	0.0312	6.18736	7.94231	7.0497	8.42116
Down	F23D12.3	-1.55996	0.0251	5.58508	7.17197	5.4039	6.74087
Down	H17B01.2	-1.56068	0.00571	6.75849	8.73767	7.07209	8.09881
Down	K07D4.8	-1.56297	2.55e-10	8.30311	10.0204	8.53855	9.93256
Down	H17B01.3	-1.56422	0.000817	7.36378	8.52387	6.89501	8.83105
Down	B0496.7	-1.56422	0.00845	6.29674	8.14608	7.01545	8.30152
Down	T08B1.4B	-1.56449	4.18e-07	7.45313	8.99909	7.62765	9.16766
Down	MTCE.21	-1.56479	0.0289	9.51188	10.0235	8.68012	11.1778
Down	C50F2.7	-1.56487	0.0911	4.64647	6.29692	5.29389	6.57767
Down	F56D6.2	-1.56529	0.000934	7.86189	9.64793	8.56642	9.9532
Down	F07B7.5	-1.56551	0.0916	4.4709	6.12059	4.95143	6.16505
Down	F21A3.3	-1.56571	0.0023	6.90387	8.09926	6.38863	8.2894
Down	M02D8.5	-1.56719	0.0501	6.33143	7.14917	6.00222	8.08017
Down	Y58A7A.3	-1.56843	3.72e-09	10.1734	11.8895	10.6134	12.0565
Down	C05E4.3	-1.57071	2.9e-07	7.49962	8.90694	7.37194	9.05998
Down	T13B5.3	-1.5716	5e-11	10.5591	11.9992	10.7058	12.3819
Down	ZK430.8	-1.57324	1.17e-07	8.51033	9.89408	8.55851	10.2745
Down	K08C7.6	-1.57578	0.0555	6.99325	7.64917	6.50841	8.76255
Down	Y38F1A.8	-1.57587	0.00282	6.0273	7.36244	5.82897	7.51973
Down	M02D8.6	-1.57718	0.00184	6.82086	8.31438	7.20974	8.79435
Down	C49F8.2	-1.5779	0.000172	6.97142	8.83017	7.43377	8.71198
Down	F11C3.3.1	-1.57936	4.36e-13	12.2798	13.8707	12.0072	13.5709
Down	C08G9.1	-1.57956	0.000743	7.6921	9.12713	7.1266	8.85044
Down	F14F7.1	-1.57976	4.73e-22	11.4839	13.2314	11.6101	13.0143
Down	F21C10.11A	-1.58012	0.00166	6.70658	8.0933	6.93221	8.59866
Down	M03B6.2	-1.5803	0.000177	8.39207	9.50033	8.04484	10.0414
Down	Y37H9A.5.1	-1.58136	0.012	7.44523	9.65199	8.54257	9.67279
Down	Y12A6A.1	-1.58143	1.58e-06	7.49962	8.91034	7.22979	8.94877
Down	F22H10.2	-1.58146	0.000771	7.81975	9.76129	7.96333	9.07654
Down	C48D1.3	-1.58199	0.0586	5.49614	6.74001	4.85141	6.62988
Down	T10G3.3	-1.58213	0.0751	7.23228	7.75112	6.80429	9.11139
Down	F56B3.1	-1.58697	1.34e-25	11.6606	13.3162	11.5952	13.1045
Down	K03C7.2B	-1.58755	0.00725	7.0774	8.11699	6.91992	8.89378
Down	MTCE.23	-1.58758	0.0791	9.2807	9.47992	8.34065	11.0453
Down	ZC513.7	-1.58813	3.79e-07	11.5572	12.7424	10.9995	13.0272
Down	T23F4.2	-1.5906	0.000282	7.16656	8.40859	6.99215	8.84493
Down	F13D2.1B	-1.59119	0.000718	7.27746	8.48798	7.1996	9.06236
Down	R03G8.3	-1.59128	0.0843	5.72211	6.59568	5.71974	7.67688
Down	K07C6.5	-1.5917	0.093	4.59029	5.80765	4.43396	6.03556
Down	C24A3.6.1	-1.59333	0.045	5.43366	6.50878	5.04496	6.94011
Down	F26A3.4	-1.59348	8.7e-11	9.52505	10.8642	9.34097	11.1673
Down	Y38E10A.13	-1.59495	0.00273	6.43076	8.08731	6.23834	7.65185
Down	ZC8.4A	-1.59622	0.00106	10.0898	12.2592	11.128	12.3281
Down	Y51H4A.8	-1.59652	0.000336	6.33143	8.02605	6.64911	8.07547
Down	Y32F6A.5A.2	-1.60087	0.0335	7.38044	8.1287	6.61901	8.9868
Down	K06C4.13	-1.60124	0.0707	4.53183	6.21145	4.95143	6.2
Down	T28C6.8	-1.60186	1.79e-05	7.13745	8.51498	7.06094	8.81423
Down	T22E6.2	-1.60339	1.02e-09	8.85838	10.264	8.83872	10.6022
Down	F37H8.5	-1.604	8.61e-15	10.5117	12.197	10.8144	12.3439
Down	Y5F2A.2.2	-1.60694	2.42e-07	8.18952	9.52268	7.93917	9.78927
Down	Y39A3CR.5	-1.60778	0.00779	5.98435	7.20551	5.82897	7.65815
Down	C09D4.2	-1.6078	0.00604	7.19509	8.5589	7.60479	9.33425
Down	H40L08.2B	-1.60781	0.0303	5.74802	7.11427	6.15688	7.81858
Down	F22B7.6B	-1.60806	0.0502	6.06901	8.46046	6.90752	7.65815
Down	T12A7.4A	-1.60906	0.0371	5.82307	7.33239	6.45829	8.03732
Down	F12B6.2D	-1.61511	0.0529	6.22475	7.04185	5.69109	7.90056
Down	W01B11.6A	-1.61598	1.57e-10	8.47586	10.268	8.77531	10.2095
Down	F42G2.8	-1.61605	0.0813	5.15251	6.21145	4.56605	6.50963
Down	T04A6.1A	-1.61629	0.00169	7.18565	8.36473	6.61901	8.65013
Down	Y39A3A.3	-1.61648	0.0946	4.59029	6.16673	5.21559	6.62988
Down	K03E5.2D	-1.61679	2.88e-05	7.6097	9.06453	7.17912	8.94362
Down	C44F1.3	-1.61736	3.31e-31	9.75327	11.3152	9.71991	11.3828
Down	C49F5.7	-1.62151	1.58e-09	8.40026	10.1438	8.73026	10.2255
Down	Y110A2AL.3	-1.62345	0.000726	7.60262	9.3359	7.31675	8.74194
Down	F44A2.3	-1.62386	0.00637	7.32987	8.31949	6.9444	9.07419
Down	Y116A8C.3	-1.62446	3e-05	6.58247	8.11111	6.47519	8.11264
Down	T22H6.5	-1.62637	0.0352	5.1908	7.02941	5.90578	7.22953
Down	F42G10.1.2	-1.6264	0.00489	5.61355	7.05417	5.63203	7.27121
Down	F41G3.21.2	-1.62675	0.0614	4.89861	6.50878	4.74394	6.07376
Down	Y48D7A.2.1	-1.62708	0.00199	7.03594	8.19699	6.85683	8.82267
Down	T01D3.1B	-1.62711	0.0803	6.06901	7.24906	4.99896	7.10595
Down	ZC64.2.2	-1.62871	0.00588	7.95937	9.09766	8.15907	10.0876
Down	H38K22.2B	-1.62901	0.00229	8.44847	9.63157	7.55796	9.73816
Down	F09E8.7A	-1.62969	0.0505	4.9883	6.33782	5.25527	6.88746
Down	F14D12.1B	-1.63285	0.0292	5.26445	7.09053	5.9548	7.30372
Down	F31F7.1C	-1.63288	0.0259	7.03594	9.56852	8.10036	8.91235
Down	ZK337.5	-1.63392	0.0906	5.1908	6.09695	4.85141	6.8767
Down	K06A4.3	-1.63402	0.000465	7.43729	8.62236	7.0497	9.07183
Down	F42F12.2	-1.63407	0.0459	4.94415	6.92589	5.66187	6.83283
Down	Y32F6A.5B.2	-1.63564	0.00781	8.62663	9.44991	7.9513	10.3229
Down	F44D12.9A.1	-1.63693	0.00136	7.11771	8.29373	6.91992	8.89911
Down	F42A10.3	-1.63943	0.00995	7.91431	9.05229	6.89501	9.16766
Down	Y38F1A.9	-1.6416	7.27e-09	7.55204	9.27137	7.58157	9.09986
Down	F19H6.2	-1.64587	0.0739	4.94415	6.16673	4.43396	6.23413
Down	D2007.1	-1.64735	5.54e-06	7.94824	9.4049	8.0949	9.86746
Down	F32B5.8A	-1.64913	4.15e-21	12.503	14.3221	12.5625	14.026
Down	F35E12.6.1	-1.6493	1.02e-06	10.0822	12.0028	10.7218	12.1597
Down	T22H6.7	-1.65165	0.00124	6.1683	7.53067	6.02535	7.83536
Down	Y40B10A.7	-1.65231	0.0939	4.59029	6.75519	5.3315	6.26748
Down	Y39G10AR.6	-1.65284	8.5e-08	9.44811	11.4272	9.66388	10.949
Down	K11C4.2	-1.65341	0.0245	5.36834	7.28088	6.11435	7.44884
Down	F12B6.2A	-1.6539	0.00575	7.68541	9.89921	8.7616	10.0232
Down	K07C11.7A	-1.65394	5.49e-10	11.3712	12.7133	11.3021	13.221
Down	Y43F8B.1E	-1.6547	8.48e-13	8.62663	10.4246	8.71255	10.1976
Down	C50D2.2	-1.65525	0.0945	4.94415	5.91968	4.56605	6.55084
Down	C12D8.1C.2	-1.6576	0.00742	9.22182	11.319	9.13571	10.0864
Down	F49C12.14	-1.65995	0.000125	7.65149	8.90694	7.48474	9.45855
Down	T04A8.5	-1.66091	0.0615	6.43076	7.14917	5.88062	8.22722
Down	T24H10.7D	-1.66309	0.000115	6.31419	7.90877	6.45829	8.08952
Down	M60.7	-1.66406	0.0567	5.07274	7.2383	5.63203	6.57767
Down	C08B6.10	-1.66412	0.00121	6.14898	7.86745	6.57264	8.10343
Down	F33C8.3	-1.66478	2.97e-08	7.32127	8.9171	7.1894	8.87498
Down	W01A8.1A.1	-1.66649	0.00596	5.69572	7.59114	5.90578	7.17786
Down	Y34B4A.4B	-1.66698	0.0787	6.0273	6.8712	5.08955	7.49883
Down	F43G6.11	-1.67013	6.46e-07	7.80748	9.28189	7.86416	9.66811
Down	ZK287.5.2	-1.67129	0.0342	9.32656	12.2231	11.1139	12.0716
Down	C36C5.5	-1.67187	8.19e-05	6.79623	8.27279	6.8824	8.65328
Down	C15H9.7	-1.67356	1.87e-08	10.2147	11.5301	10.0651	12.0472
Down	K03H1.3.1	-1.67418	0.0524	6.24309	7.51292	5.21559	7.32763
Down	F23B2.12	-1.67595	0.0109	7.32127	8.28852	7.11586	9.28423
Down	ZK84.1	-1.67853	0.0459	4.80298	6.70916	5.50612	6.81038
Down	C01A2.2A	-1.67959	0.000396	6.78376	8.15182	6.77729	8.65013
Down	Y14H12A.1	-1.68052	0.022	5.91743	7.02941	5.80243	7.80729
Down	K09A9.8	-1.6817	0.0353	4.9883	6.66162	5.53864	7.03995
Down	Y105C5A.25	-1.68213	0.0522	5.15251	6.57872	4.62782	6.33193
Down	D2030.2B.1	-1.68242	3.43e-16	8.80384	10.6019	9.02242	10.58
Down	F52D10.1	-1.68419	0.0316	4.89861	6.81436	5.50612	6.79903
Down	F09F7.2A.2	-1.68473	0.0609	9.76124	10.0078	8.66547	11.5735
Down	T22E5.6	-1.68632	0.096	4.53183	5.68618	4.50152	6.28386
Down	C27C7.3	-1.68635	0.00071	6.50861	8.05087	6.11435	7.86833
Down	T23H4.3	-1.68639	0.0543	5.66885	6.64541	5.57045	7.63279
Down	C50H2.1A	-1.687	0.0677	7.55938	8.65914	6.02535	8.62784
Down	M02D8.1	-1.68799	9.56e-09	8.61963	10.0188	8.3314	10.2877
Down	ZK380.T2	-1.68887	0.0348	6.04831	7.00422	5.53864	7.76122
Down	M04G12.1C.2	-1.69248	0.0332	7.31261	8.31438	6.13577	8.66271
Down	F07A5.7A.1	-1.69272	2.08e-14	12.3573	14.227	12.3224	13.8065
Down	B0379.1A	-1.69317	3.63e-07	7.86781	9.37327	7.48474	9.35379
Down	C47D2.2	-1.6943	0.00679	5.74802	7.83924	6.33409	7.55391
Down	F26F12.3B	-1.69595	0.00267	10.426	11.7769	9.26039	11.511
Down	F52F12.7A	-1.69696	0.0019	10.4568	11.3475	10.2198	12.5015
Down	W05H9.1A.2	-1.69732	0.0138	7.72508	8.74149	7.83826	9.93905
Down	F55H12.4	-1.69869	1.48e-10	10.8867	12.9095	11.3832	12.7943
Down	Y4C6B.7A	-1.69967	1.59e-08	8.28553	9.71545	7.99297	9.94034
Down	F32D8.10	-1.70013	0.0123	5.11317	6.62902	5.08955	6.72895
Down	R13D7.2	-1.70227	0.0681	5.15251	6.18926	4.62782	6.71693
Down	B0218.2	-1.70403	8.99e-11	10.3698	11.7454	10.0369	12.0642
Down	C45G9.6B	-1.70511	1.29e-09	7.53726	9.35595	7.65015	9.19823
Down	T27C4.4D	-1.70635	0.0357	5.77347	8.21357	6.60372	7.49883
Down	ZC334.11.1	-1.70712	0.00205	6.58247	8.01978	6.00222	7.93728
Down	C05D2.6B	-1.71058	0.0129	5.89441	8.13451	6.79086	8.00803
Down	R148.6	-1.71231	2.22e-21	11.2427	12.7814	11.1984	13.0669
Down	Y32F6A.5A.1	-1.7129	4.75e-05	8.59842	9.95122	8.69463	10.6614
Down	K09B11.1A	-1.71292	0.0604	4.89861	6.74001	5.74783	7.21251
Down	H40L08.2C	-1.71321	0.0373	4.80298	6.39709	5.21559	6.78758
Down	T16G1.5	-1.71396	0.00016	7.27746	9.43349	7.80523	9.0576
Down	F53A9.10A	-1.71675	7.08e-13	10.2411	12.0547	10.0927	11.6869
Down	T12B3.2	-1.71758	0.00742	6.1294	7.32223	5.77539	7.85742
Down	T07C4.9B.2	-1.71813	0.0139	5.43366	6.77021	5.43879	7.29566
Down	F45F2.13	-1.71859	0.0854	4.19764	5.86475	4.36309	5.687
Down	C49H3.6B	-1.71867	0.000351	6.91535	8.61822	7.37194	9.05044
Down	C25G4.10B	-1.71924	0.000142	6.47797	7.92228	6.23834	8.13539
Down	F35E12.10	-1.71938	1.67e-09	8.64743	10.1013	8.31741	10.2928
Down	C02C2.3	-1.72011	0.0237	5.89441	7.11427	6.04812	8.00309
Down	Y51H7C.1	-1.7202	4.61e-14	10.2502	11.7349	10.1687	12.0959
Down	F57A8.8	-1.72231	0.0943	4.89861	5.99833	5.08955	7.00084
Down	F09G2.5	-1.72318	0.0779	4.64647	5.80765	4.36309	6.2509
Down	K11D12.7	-1.72381	1.03e-10	8.93651	10.4655	8.56642	10.4911
Down	C30G12.2	-1.7241	0.043	10.0999	11.2226	8.24534	11.1167
Down	F09B9.4	-1.72487	0.00125	6.50861	7.87442	6.00222	8.02275
Down	F09E10.15	-1.72552	0.00241	5.49614	7.2383	5.77539	7.32763
Down	C16B8.1.1	-1.72644	0.000132	6.79623	8.36967	7.02695	8.81141
Down	F08B12.4C.1	-1.72722	2.99e-15	8.87904	10.4446	8.80903	10.6716
Down	F38A6.5	-1.72794	0.0151	6.0273	7.16062	5.82897	7.92166
Down	C49G7.5	-1.72834	0.00757	6.73277	8.21357	7.20974	9.04083
Down	T26C12.6	-1.7285	3.2e-08	7.81975	9.45457	7.99297	9.76759
Down	F41G4.8	-1.72905	0.0149	5.64146	6.8572	5.4039	7.41948
Down	ZK1290.5	-1.72938	0.000373	7.42127	8.84798	7.61245	9.52554
Down	T01E8.8	-1.7304	5.84e-05	6.20618	7.95552	6.42388	8.03732
Down	C36B7.7	-1.73174	0.000199	6.1294	8.00715	6.29655	7.76706
Down	C32D5.12	-1.73288	0.00889	6.08943	7.45831	5.43879	7.4633
Down	ZK721.2	-1.73321	5.95e-19	11.7606	13.4612	11.4869	13.2562
Down	T27E9.4B	-1.73418	0.0277	7.52232	9.69985	7.39877	8.33729
Down	Y43F8A.5	-1.73442	0.0166	5.79848	6.95248	5.4039	7.51973
Down	K11G12.1A	-1.73515	2.25e-05	9.48901	10.8233	9.57652	11.5991
Down	B0213.10	-1.73585	0.0081	5.58508	6.95248	5.21559	7.14235
Down	K09C4.1A	-1.737	0.0623	5.15251	6.18926	4.95143	7.02053
Down	C06B3.6.2	-1.7378	0.000436	7.70538	8.92047	7.48474	9.62535
Down	F15G9.4D	-1.73824	1.61e-05	8.65772	10.3515	8.15383	9.92736
Down	F53B6.9	-1.74039	0.0598	6.00599	8.29892	7.43377	8.83939
Down	T01C8.2	-1.74203	0.0237	6.62504	7.5569	5.9787	8.38364
Down	F11C3.3.3	-1.74208	6.37e-21	12.3691	14.2948	12.4301	13.9695
Down	T13A10.5B	-1.74316	0.00146	6.27907	8.14031	6.15688	7.63279
Down	D2062.12	-1.74321	0.000825	6.20618	7.66534	6.23834	8.11722
Down	Y105C5B.5B	-1.74536	6.94e-05	7.77003	9.11541	7.1996	9.34796
Down	C26E1.2B	-1.74581	0.02	4.94415	6.91241	5.29389	6.57767
Down	Y119D3B.13	-1.74725	3.71e-08	8.99177	10.7188	9.35474	11.1041
Down	ZK370.3A.1	-1.75038	5.75e-08	7.47656	9.00545	7.34461	9.25959
Down	F23B2.5A	-1.7509	0.00141	6.70658	8.30409	6.15688	8.00803
Down	F47G6.2	-1.75185	0.0028	5.36834	7.04185	5.50612	7.14235
Down	D2092.4	-1.75385	1.62e-07	6.78376	8.49251	6.81761	8.54189
Down	C05B5.8	-1.75551	9.15e-07	7.8737	9.37327	7.90215	9.84002
Down	C24F3.6.1	-1.75594	1.21e-17	12.5597	14.5226	12.6175	14.1407
Down	C18B2.3	-1.75639	0.00831	7.01475	8.50604	6.13577	8.19292
Down	Y105C5B.5A	-1.75681	2.29e-06	9.27625	10.711	8.62439	10.7606
Down	T28F4.5.2	-1.75746	2.2e-27	10.24	11.9892	10.3832	12.1413
Down	ZK337.1C.2	-1.75917	0.000922	8.24061	10.5452	8.5782	9.65242
Down	ZC455.4	-1.76096	0.00477	5.84724	7.24906	5.90578	7.8242
Down	C14C6.5	-1.7651	0.000579	7.3887	9.20934	8.02775	9.72172
Down	B0403.6	-1.76548	0.0208	4.85159	6.56155	5.25527	6.83283
Down	F08F3.7	-1.76614	8.92e-05	9.6298	11.5547	10.4076	12.0654
Down	Y58A7A.5	-1.76709	0.000369	9.17244	10.7304	9.68765	11.5752
Down	F10G7.11	-1.7696	3.92e-11	10.5997	12.4987	11.0582	12.7212
Down	C01C10.2B	-1.77028	0.058	6.44667	7.40156	6.70749	8.8614
Down	F09B12.3	-1.77338	1.53e-06	9.18672	10.7664	9.46883	11.3728
Down	T26C5.3D	-1.7735	0.0346	7.12761	9.80571	8.75123	10.0171
Down	T20G5.7	-1.77582	2.19e-16	10.2871	12.2111	10.2642	11.8652
Down	D2007.2	-1.77843	0.0591	4.70055	6.21145	4.28856	5.9763
Down	C44B11.6	-1.77964	0.00394	5.66885	7.22745	5.29389	7.13334
Down	B0454.6	-1.78399	4.74e-08	7.91431	9.4073	7.71562	9.74113
Down	T26H5.9A	-1.78559	6.89e-05	7.65149	9.26608	7.98709	9.86338
Down	F28F8.1	-1.78805	0.00377	5.26445	7.14917	5.63203	7.15131
Down	C35A11.1	-1.78833	0.0876	4.19764	5.71752	4.03863	5.5849
Down	C24A3.2B.1	-1.79256	0.0182	5.26445	6.78508	4.79868	6.64264
Down	E04F6.6	-1.7935	3.14e-05	7.10774	8.5761	7.06094	9.07419
Down	F56B6.4B	-1.79358	0.0174	8.01378	9.01494	6.79086	9.53754
Down	C23H3.2A.2	-1.79482	0.000203	6.77118	8.15755	6.52474	8.61818
Down	C02B4.1	-1.79527	0.0693	4.53183	5.97259	4.12684	5.87178
Down	C06G1.5B	-1.79644	0.0793	7.25053	8.64699	5.63203	8.13539
Down	Y37E11AR.3C	-1.79717	8.7e-09	7.78888	9.68209	7.70849	9.35573
Down	T24D8.1	-1.79814	0.00352	5.29992	7.04185	5.25527	6.88746
Down	K08D8.5	-1.79967	0.000115	7.70538	9.12713	7.03837	9.24292
Down	C39D10.8C	-1.8001	0.00319	6.63895	8.0008	5.90578	8.13087
Down	ZK688.2	-1.80174	0.00141	7.64461	8.78281	7.16876	9.52898
Down	M176.5	-1.80185	0.0353	4.70055	6.16673	4.43396	6.21717
Down	E04F6.15	-1.80288	0.00105	6.83301	8.12286	6.31544	8.55882
Down	K11D12.8	-1.80399	0.0994	4.64647	5.68618	4.12684	6.26748
Down	K02F3.5	-1.80417	0.000747	6.18736	8.13451	6.7636	8.37602
Down	K08D10.14.1	-1.8045	0.00148	5.43366	7.29133	5.57045	7.13334
Down	C02H6.2	-1.80616	0.0924	4.85159	5.97259	5.08955	7.09671
Down	R11A5.7	-1.80796	0.0757	4.27095	5.80765	4.68705	6.34761
Down	C52D10.11	-1.80812	0.018	5.96239	7.13763	5.25527	7.58069
Down	B0334.6	-1.81065	0.0386	4.40728	6.07292	4.50152	6.05479
Down	C38H2.3	-1.81393	6.12e-05	6.55338	8.18022	6.70749	8.59538
Down	Y37E3.16.2	-1.81612	0.000567	6.82086	8.96359	6.9444	8.2894
Down	Y105C5A.8A	-1.81672	9.45e-14	8.72775	10.3897	8.75469	10.6901
[truncated: 921 more rows]

## Sheet: Table S8
Table S7: Statistics of lifespan of wild-type or daf-16 mutants fed with indicated bacteria.
Log rank test with Bonferroni correction (trial #1)						Log rank test with Bonferroni correction (trial #2)						Log rank test with Bonferroni correction (trial #3)
		test_statistic	p	-LOG2(p)				test_statistic	p	-LOG2(p)				test_statistic	p	-LOG2(p)
N2_OP50	N2_2004	32.0218	1.52e-08	25.9671		N2_OP50	N2_2004	19.3068	1.11e-05	16.455		N2_OP50	N2_2004	23.0727	1.56e-06	19.2901
N2_OP50	daf-16_OP50	44.6588	2.35e-11	35.3113		N2_OP50	daf-16_OP50	68.7362	1.13e-16	52.9802		N2_OP50	daf-16_OP50	71.1086	3.38e-17	54.7154
N2_OP50	daf-16_2004	81.3748	1.87e-19	62.2157		N2_OP50	daf-16_2004	66.1513	4.18e-16	51.0887		N2_OP50	daf-16_2004	50.6867	1.08e-12	39.7474
N2_OP50	skn-1_2004	18.9789	1.32e-05	16.2072		N2_OP50	skn-1_OP50	3.37913	0.066027	3.9208		N2_OP50	skn-1_OP50	37.7823	7.91e-10	30.2357
N2_OP50	skn-1_OP50	0.088626	0.765931	0.384714		N2_OP50	skn-1_2004	5.05097	0.024612	5.34448		N2_OP50	skn-1_2004	38.9588	4.33e-10	31.1054
N2_2004	daf-16_OP50	122.498	1.8e-28	92.1693		N2_2004	daf-16_OP50	124.108	7.98e-29	93.3396		N2_2004	daf-16_OP50	74.7274	5.4e-18	57.3606
N2_2004	daf-16_2004	166.971	3.39e-38	124.47		N2_2004	daf-16_2004	122.883	1.48e-28	92.4495		N2_2004	daf-16_2004	68.2964	1.41e-16	52.6584
N2_2004	skn-1_OP50	32.7505	1.05e-08	26.5081		N2_2004	skn-1_OP50	9.13859	0.002503	8.64227		N2_2004	skn-1_OP50	60.4794	7.44e-15	46.9345
N2_2004	skn-1_2004	5.12391	0.023598	5.40517		N2_2004	skn-1_2004	6.09001	0.013595	6.2008		N2_2004	skn-1_2004	0.311692	0.576644	0.794248
daf-16_OP50	daf-16_2004	7.87198	0.005021	7.63791		daf-16_OP50	daf-16_2004	0.206732	0.649341	0.622952		daf-16_OP50	daf-16_2004	1.01246	0.314313	1.66972
daf-16_OP50	skn-1_OP50	65.909	4.72e-16	50.9113		daf-16_OP50	skn-1_OP50	104.031	1.99e-24	78.7325		daf-16_OP50	skn-1_OP50	3.46418	0.062711	3.99513
daf-16_OP50	skn-1_2004	142.573	7.29e-33	106.758		daf-16_OP50	skn-1_2004	102.516	4.28e-24	77.6288		daf-16_OP50	skn-1_2004	113.263	1.89e-26	85.452
daf-16_2004	skn-1_OP50	137.789	8.11e-32	103.283		daf-16_2004	skn-1_OP50	102.776	3.75e-24	77.8185		daf-16_2004	skn-1_OP50	0.96837	0.325087	1.6211
daf-16_2004	skn-1_2004	209.052	2.21e-47	154.986		daf-16_2004	skn-1_2004	101.539	7.01e-24	76.9172		daf-16_2004	skn-1_2004	102.496	4.32e-24	77.6148
skn-1_OP50	skn-1_2004	22.1582	2.51e-06	18.6034		skn-1_2004	skn-1_OP50	0.310648	0.577283	0.79265		skn-1_OP50	skn-1_2004	90.8361	1.56e-21	69.1182
Mean lifespan (days, trial #1)						Mean lifespan (days, trial #2)						Mean lifespan (days, trial #3)
N2_OP50	18.8 (n=116)					N2_OP50	20.7 (n=100)					N2_OP50	20.6 (n=103)
N2_2004	23.8 (n=103)					N2_2004	24.2 (n=104)					N2_2004	23 (n=102)
daf-16_OP50	13.5 (n=96)					daf-16_OP50	14.4 (n=100)					daf-16_OP50	16.3 (n=101)
daf-16_2004	12.3 (n=114)					daf-16_2004	14.9 (n=103)					daf-16_2004	16.1 (n=100)
skn-1_OP50	20.1 (n=111)					skn-1_OP50	22.4 (n=98)					skn-1_OP50	16.6 (n=99)
skn-1_2004	23.3 (n=114)					skn-1_2004	22.8(n=90)					skn-1_2004	24.4(n=106)
